# Supplementary material for: The Taxonomic and Functional Diversity of Microbes at a Temperate Coastal Site: A ‘Multi-Omic’ Study of Seasonal and Diel Temporal Variation
Source: PLoS One. 2010 Nov 29;5(11):e15545. doi: 10.1371/journal.pone.0015545 (PMC2993967; doi:10.1371/journal.pone.0015545)
Supplement: Table S4 — SIMPER analysis of the contribution of functional genes to dissimilarities between seasons for the metagenomic samples annotated against the Hierarchy 1 SEED subsystem database. All data were randomly re-sampled prior to analysis and the abundances were transformed by square root. Av.Abund – square root of average abundance; Contrib% - individual % contribution of that metabolic function to the dissimilarities between samples; Cum.% - Cumulative % contribution of metabolic functions to dissimilarities between samples. (XLSX) [file pone.0015545.s008.xlsx]

## Sheet: Sheet1
Functional category	January Av.Abund.	April Av.Abund.	Contrib%	Cum.%
Photosystem_II	33.31	19.77	1.99	1.99
Cytochrome_B6-F_complex	27.28	14.47	1.7	3.69
Photosystem_I	17.18	8.28	0.94	4.63
Archaeal_lipids	14.49	3.24	0.83	5.46
Ribosome_LSU_eukaryotic_and_archaeal	12.86	2.45	0.76	6.22
DNA_replication,_archaeal	12.78	2.55	0.75	6.97
RNA_polymerase_archaeal	11.42	1.37	0.74	7.71
Ribosome_SSU_eukaryotic_and_archaeal	11.44	1.57	0.72	8.44
RNA_polymerase_archaeal_initiation_factors	8.8	0	0.65	9.08
Translation_elongation_factors_eukaryotic_and_archaeal	8.47	0.87	0.56	9.64
Experimental-FO	12.59	5.95	0.49	10.13
V-Type_ATP_synthase	7.11	0.5	0.49	10.61
Thermosome,_archaeal	7.41	1	0.47	11.08
rRNA_modification_Haloferax	8.02	1.71	0.46	11.55
Histidine_Degradation	11	17.23	0.46	12
RNA_3&#39;-terminal_phosphate_cyclase	6.08	0	0.45	12.45
Translation_initiation_factors_eukaryotic_and_archaeal	8.06	2	0.45	12.9
TCA_Cycle	30.46	24.45	0.44	13.34
Inteins	8.96	3.53	0.4	13.74
CBSS-314269.3.peg.1840	11.95	6.67	0.39	14.12
F0F1-type_ATP_synthase	31.51	27.88	0.39	14.51
Lysine_biosynthesis_AAA_pathway_2	6.58	1.37	0.38	14.89
Glycerol_and_Glycerol-3-phosphate_Uptake_and_Utilization	16.53	21.69	0.38	15.27
Choline_and_Betaine_Uptake_and_Betaine_Biosynthesis	25.6	28.74	0.37	15.65
DNA_repair,_bacterial_RecFOR_pathway	14.74	19.81	0.37	16.02
Mannose_Metabolism	12.98	17.89	0.36	16.38
Sulfur_oxidation	11.84	16.72	0.36	16.74
CBSS-188.1.peg.6170	19.71	16.17	0.35	17.09
Respiratory_Complex_I	34.38	30.55	0.35	17.44
Choline_Transport	11.03	15.73	0.34	17.78
DNA_Repair_Base_Excision	23.84	19.17	0.34	18.12
Pyrimidine_utilization	9.79	14.43	0.34	18.46
Methionine_Salvage	12.04	7.4	0.34	18.8
Alkaloid_biosynthesis_from_L-lysine	9.35	4.8	0.33	19.14
Ton_and_Tol_transport_systems	32.99	37.52	0.33	19.47
Protein_degradation	21.04	25.44	0.32	19.8
GABA_and_putrescine_metabolism_from_cluters	9.95	14.34	0.32	20.12
CBSS-246196.1.peg.364	27.29	22.92	0.32	20.44
Butanol_Biosynthesis	25.67	29.96	0.32	20.75
Cellulosome	7.48	11.57	0.3	21.05
Campylobacter_Iron_Metabolism	8.31	12.4	0.3	21.35
CBSS-323098.3.peg.2823	10.8	14.86	0.3	21.65
Experimental_-Creatinine_degradation	9.98	13.99	0.3	21.95
Propionate-CoA_to_Succinate_Module	16.26	12.25	0.29	22.24
Translation_factors_bacterial	17.27	21.26	0.29	22.54
Zinc_regulated_enzymes	7.15	11.13	0.29	22.83
Glutaredoxins	24.3	24.13	0.29	23.12
Alkanesulfonate_assimilation	12.68	8.75	0.29	23.41
Di-Inositol-Phosphate_biosynthesis	8.35	4.49	0.28	23.69
Alanine_biosynthesis	13.21	9.36	0.28	23.98
CBSS-49338.1.peg.459	21.13	23.58	0.28	24.26
ABC_transporter_branched-chain_amino_acid_(TC_3.A.1.4.1)	23.78	20.37	0.27	24.53
CBSS-345072.3.peg.1318	15.6	17.37	0.27	24.8
Wyeosine-MimG_Biosynthesis	4.4	0.71	0.27	25.07
Coenzyme_B12_biosynthesis	19.7	22.89	0.27	25.34
Glycolate,_glyoxylate_interconversions	20.59	21.06	0.27	25.61
D-ribose_utilization	16.22	19.29	0.27	25.88
CBSS-269799.3.peg.2220	17.46	17.55	0.27	26.14
Selenocysteine_metabolism	7.71	4.11	0.26	26.41
Na(+)-translocating_NADH-quinone_oxidoreductase_and_rnf-like_group_of_electron_transport_complexes	16.21	19.04	0.26	26.67
Rad50-Mre11::SbcD-SbcC_DNA_Repair_Module	3.58	0	0.26	26.93
PQQ-dependent_quinoprotein_dehydrogenases	12.48	8.91	0.26	27.2
Folate_Biosynthesis	30.45	34.02	0.26	27.46
Menaquinone_and_Phylloquinone_Biosynthesis	17.23	19.36	0.26	27.72
Ribosome_SSU_chloroplast	4.24	2.69	0.26	27.98
Maltose_and_Maltodextrin_Utilization	15.42	18.94	0.26	28.24
Isoleucine_degradation	12.37	15.89	0.26	28.5
Urea_decomposition	10.94	14.46	0.26	28.75
YgfZ-Fe-S_clustering	12.53	9.04	0.26	29.01
Valine_degradation	10	13.49	0.26	29.27
DNA_repair_and_recombination_eukaryotic	3.98	0.5	0.26	29.52
Cobalamin_synthesis	7.34	3.87	0.25	29.78
Quinate_degradation	6.78	3.37	0.25	30.03
Type_4_secretion_and_conjugative_transfer	4.93	1.57	0.25	30.27
Cysteine_Biosynthesis	12.84	16.16	0.24	30.52
CBSS-258594.1.peg.3339	23.42	26.68	0.24	30.76
Heme_biosynthesis_orphans	4.25	1	0.24	31
De_Novo_Purine_Biosynthesis	34.78	31.53	0.24	31.23
Methionine_Biosynthesis	34.4	31.17	0.24	31.47
CBSS-316057.3.peg.1308	20.53	23.71	0.23	31.71
CBSS-326442.4.peg.1852	13.94	17.12	0.23	31.94
Coenzyme_F420-H2_dehydrogenase_(methanophenazine)	4.03	0.87	0.23	32.17
LOS_core_oligosaccharide_biosynthesis	14.31	11.15	0.23	32.4
methanopterin_biosynthesis	4.47	1.32	0.23	32.63
Iojap	8.06	11.2	0.23	32.87
EC699-706	20.28	23.39	0.23	33.09
CBSS-205922.3.peg.1809	9.56	12.67	0.23	33.32
CBSS-176299.3.peg.235	3.53	6.64	0.23	33.55
Cyanobacterial_Circadian_Clock	7.35	4.27	0.23	33.78
CBSS-393121.3.peg.2760	27.12	30.19	0.23	34
ATP-dependent_RNA_helicases,_bacterial	16	19.07	0.23	34.23
Pyruvate_metabolism_II:_acetyl-CoA,_acetogenesis_from_pyruvate	32.86	29.8	0.22	34.45
Aromatic_amino_acid_interconversions_with_aryl_acids	7.76	4.72	0.22	34.67
UDP-N-acetylmuramate_from_Fructose-6-phosphate_Biosynthesis	16.13	13.1	0.22	34.9
Acetone_Butanol_Ethanol_Synthesis	6.24	3.22	0.22	35.12
SigmaB_stress_responce_regulation	4.12	7.14	0.22	35.34
RuvABC_plus_a_hypothetical	13.14	16.15	0.22	35.56
Hydantoin_metabolism	17.7	16.24	0.22	35.78
Protein_chaperones	25.89	22.88	0.22	36
Coenzyme_F420_synthesis	3	0	0.22	36.22
Ribonucleotide_reduction	24.19	21.21	0.22	36.44
Benzoate_transport_and_degradation_cluster	8.09	5.12	0.22	36.66
YgjD_and_YeaZ	6.32	9.27	0.22	36.88
Alginate_metabolism	10.82	13.71	0.22	37.09
Arginine_Biosynthesis	28.7	26.06	0.22	37.31
Glycerate_metabolism	15.85	18.6	0.21	37.52
Hfl_operon	11.44	9.83	0.21	37.74
Bacterial_motility:Gliding	17.19	20.08	0.21	37.95
PmbA_and_a_Hypothetical_Protein	13.06	10.31	0.21	38.16
Polyamine_Metabolism	20.37	18.65	0.21	38.37
Pseudaminic_Acid_Biosynthesis	5.91	3.05	0.21	38.58
Inositol_catabolism	13.4	15.9	0.21	38.79
tRNA_splicing	3.32	0.5	0.21	39
Autoinducer_2_(AI-2)_transport_and_processing_(lsrACDBFGE_operon)	4.23	1.41	0.21	39.2
Bacterial_Cytoskeleton	35.16	37.96	0.21	39.41
CBSS-89187.3.peg.2957	7.63	10.43	0.21	39.61
CBSS-218491.3.peg.427	21.11	23.89	0.2	39.82
YgfZ-Fe-S	13.09	15.01	0.2	40.02
CMP-N-acetylneuraminate_Biosynthesis	13.38	10.6	0.2	40.23
Riboflavin,_FMN_and_FAD_metabolism	15.95	13.19	0.2	40.43
RNA_polymerase_chloroplast	5.87	4.79	0.2	40.63
Cell_Division_Cluster	3.74	1	0.2	40.83
Histidine_Biosynthesis	31.7	28.97	0.2	41.03
Glycine_and_Serine_Utilization	13.89	15.8	0.2	41.23
ABC_transporter_Iron_(II)_and_Manganese	3.45	6.17	0.2	41.43
Multidrug_Resistance_Efflux_Pumps	18.55	20.56	0.2	41.63
(GlcNAc)2_Catabolic_Operon	2.7	0	0.2	41.83
Nitric_oxide_synthase	6.52	3.85	0.2	42.03
Multidrug_Resistance,_Tripartite_Systems_Found_in_Gram_Negative_Bacteria	3.16	0.5	0.2	42.22
DNA_repair,_bacterial	35.44	38.1	0.19	42.42
CBSS-198094.1.peg.4426	6.36	7.75	0.19	42.61
Ribosome_LSU_chloroplast	5	5.2	0.19	42.81
DNA_topoisomerases,_Type_I,_ATP-independent	4.06	1.41	0.19	43
Biphenyl_Degradation	6.7	4.06	0.19	43.19
CBSS-316273.3.peg.227	13.65	12.21	0.19	43.39
Pyruvate_Alanine_Serine_Interconversions	12.27	14.88	0.19	43.58
Methylcitrate_cycle	10.72	8.11	0.19	43.77
dTDP-rhamnose_synthesis	18.48	18.82	0.19	43.96
Homogentisate_pathway_of_aromatic_compound_degradation	8.86	11.45	0.19	44.15
Methanogenesis	3.44	0.87	0.19	44.34
Phosphoenolpyruvate_phosphomutase	5.7	3.13	0.19	44.53
CO_Dehydrogenase	6.9	4.33	0.19	44.72
Threonine_and_Homoserine_Biosynthesis	26.6	24.05	0.19	44.9
DMSP_breakdown	11.7	11.23	0.18	45.09
CBSS-243277.1.peg.511	12.14	14.65	0.18	45.27
DNA-replication	40.54	43.04	0.18	45.46
CBSS-52598.3.peg.2843	4	1.5	0.18	45.64
Conenzyme_B12_related_Hypothetical:_Clusters_with_cobST	9.87	7.38	0.18	45.82
CBSS-176279.3.peg.1262	4.58	2.12	0.18	46
Tn552	4.64	3.42	0.18	46.18
CBSS-84588.1.peg.1247	2.44	0	0.18	46.36
Adhesion_of_Campylobacter	3.3	0.87	0.18	46.54
Ribosome_biogenesis_bacterial	20.04	22.39	0.18	46.72
Beta-lactamase	17.42	15	0.18	46.9
Serine-glyoxylate_cycle	42	44.41	0.18	47.07
Xylose_utilization	11.73	14.13	0.18	47.25
CBSS-138119.3.peg.2719	18.08	15.68	0.18	47.43
4-Hydroxyphenylacetic_acid_catabolic_pathway	4.11	6.5	0.18	47.6
Allantoin_degradation	19.11	16.73	0.17	47.78
carnitine_metabolism	4.24	1.87	0.17	47.95
Ribitol,_Xylitol,_Arabitol,_Mannitol_and_Sorbitol_utilization	13.18	14.98	0.17	48.13
Toluene_degradation	4.3	1.93	0.17	48.3
tRNA_aminoacylation	56.94	56.56	0.17	48.47
Succinate_dehydrogenase	16.68	14.34	0.17	48.65
Acetyl-CoA_fermentation_to_Butyrate	21.85	19.52	0.17	48.82
Asp-tRNA(Asn)_transamidation	24.28	22.09	0.17	48.99
Capsular_heptose_biosynthesis	10.49	8.17	0.17	49.16
Transport_of_Manganese	12.21	12.46	0.17	49.33
GroEL_GroES	12.96	10.65	0.17	49.5
Glycine_Biosynthesis	10.62	12.92	0.17	49.67
Threonine_degradation	13.85	13.79	0.17	49.83
CBSS-314267.3.peg.390	6.64	8.55	0.17	50
YeiH	3.54	2.29	0.17	50.17
Glu-tRNA(Gln)_transamidation	9.08	6.8	0.17	50.34
RNA_processing_and_degradation,_bacterial	19.04	21.31	0.17	50.51
DNA_topoisomerases,_Type_II,_ATP-dependent	15.26	13	0.17	50.67
Putative_sulfate_assimilation_cluster	3.12	0.87	0.17	50.84
Vibrio_Polysaccharide_(VPS)_Biosynthesis	1.93	4.18	0.17	51
CBSS-393133.3.peg.2787	3.6	1.37	0.16	51.17
Heme_and_Siroheme_Biosynthesis	29.65	31.88	0.16	51.33
tRNA_nucleotidyltransferase	9.61	7.38	0.16	51.49
Fe-S_cluster_assembly	10.54	8.31	0.16	51.66
CBSS-393121.3.peg.1913	13.27	15.49	0.16	51.82
Branched-Chain_Amino_Acid_Biosynthesis	35.67	33.45	0.16	51.98
Carotenoids	20.97	23.18	0.16	52.15
CBSS-316279.3.peg.746	9.43	11.62	0.16	52.31
Ubiquinone_Menaquinone-cytochrome_c_reductase_complexes	15.77	15.87	0.16	52.47
TrmE_experimental	20.19	22.38	0.16	52.63
CBSS-320372.3.peg.6046	9.85	10.06	0.16	52.79
CBSS-306254.1.peg.1508	11.5	9.33	0.16	52.95
Heat_shock_dnaK_gene_cluster_extended	18.74	20.91	0.16	53.11
Na(+)_H(+)_antiporter	11.22	9.06	0.16	53.27
CBSS-316057.3.peg.659	8.63	9.84	0.16	53.43
Iron-sulfur_experimental	35.25	36.74	0.16	53.59
CBSS-224911.1.peg.7673	4.16	2.03	0.16	53.74
EC49-61	10.38	12.51	0.16	53.9
Transcription_factors_cyanobacterial_RpoD-like_sigma_factors	2.98	0.87	0.16	54.05
Pyoverdine_biosynthesis_new	8.97	7.13	0.16	54.21
Glycine_cleavage_system	23.23	25.34	0.15	54.36
CBSS-412883.3.peg.2513	8.69	10.79	0.15	54.52
Branched_chain_amino_acid_degradation_regulons	16.85	17.03	0.15	54.67
Lysine_degradation	10.78	12.88	0.15	54.83
Cobalt-zinc-cadmium_resistance	21.49	20.99	0.15	54.98
CBSS-314225.3.peg.515	7.7	9.73	0.15	55.13
Staphylococcal_pathogenicity_islands_SaPI	9.19	10.57	0.15	55.29
Conjugative_transposon,_Bacteroidales	2.08	0	0.15	55.44
Peptidoglycan_Biosynthesis	39.58	41.66	0.15	55.59
ABC_transporter_dipeptide_(TC_3.A.1.5.2)	13.77	15.06	0.15	55.74
tRNA_processing	23.25	25.3	0.15	55.89
NAD_regulation	6.84	8.59	0.15	56.05
Tryptophan_synthesis	21.62	19.57	0.15	56.2
Acetoin,_butanediol_metabolism	13.69	12.18	0.15	56.35
Lysine_Biosynthesis_DAP_Pathway	31.85	33.86	0.15	56.49
Salicylate_and_gentisate_catabolism	9.54	7.53	0.15	56.64
Dimethylarginine_metabolism	7.49	9.17	0.15	56.79
Type_IV_pilus	8.85	6.85	0.15	56.94
Chitin_and_N-acetylglucosamine_utilization	11.82	12.29	0.15	57.08
Taurine_Utilization	7.49	8.31	0.15	57.23
Cluster-based_Subsystem_Grouping_Hypotheticals_-_perhaps_Proteosome_Related	3.81	1.83	0.15	57.37
COG1272_Experimental	3.8	5.78	0.15	57.52
Sucrose_Metabolism	22.43	23.8	0.14	57.66
CBSS-312309.3.peg.1965	13.36	15.33	0.14	57.81
ABC_transporter_oligopeptide_(TC_3.A.1.5.1)	18.46	17.58	0.14	57.95
Benzoate_degradation	8.12	7.04	0.14	58.09
Protein_secretion_by_ABC-type_exporters	3.31	1.37	0.14	58.24
Catechol_branch_of_beta-ketoadipate_pathway	13.09	15.03	0.14	58.38
CBSS-221988.1.peg.2137	10.19	12.14	0.14	58.52
CBSS-281090.3.peg.464	10.49	12.43	0.14	58.66
CBSS-266117.6.peg.2476	14.33	12.76	0.14	58.81
Signal_peptidase	1.93	0	0.14	58.95
CBSS-323097.3.peg.2594	9.85	11.77	0.14	59.09
Potassium_homeostasis	16.11	18.03	0.14	59.23
L-rhamnose_utilization	7.31	5.4	0.14	59.37
D-Sorbitol(D-Glucitol)_and_L-Sorbose_Utilization	2.78	0.87	0.14	59.51
ABC_transporter_glutamine_(TC_3.A.1.3.2)	7.07	5.91	0.14	59.65
Propionyl-CoA_to_Succinyl-CoA_Module	7.89	9.8	0.14	59.79
CBSS-83331.1.peg.3039	21.7	23.6	0.14	59.93
Two-component_sensor_regulator_linked_to_Carbon_Starvation_Protein_A	2.9	2.9	0.14	60.07
Type_4_conjugative_transfer_system,_IncI1_type	3.81	1.91	0.14	60.21
Soluble_cytochromes_and_functionally_related_electron_carriers	12.69	10.8	0.14	60.35
YaaA	6.52	8.4	0.14	60.49
CBSS-176279.3.peg.298	11.79	13.67	0.14	60.63
YbbK	2.74	0.87	0.14	60.76
Ribosome_LSU_mitochondrial	2.37	1.41	0.14	60.9
Arsenic_resistance	4.13	6	0.14	61.04
Coenzyme_B_synthesis	1.87	0	0.14	61.17
Chlorophyll_Biosynthesis	10.99	9.13	0.14	61.31
Siderophore_enterobactin_biosynthesis_and_ferric_enterbactin_transport	6.22	6.75	0.14	61.45
Entner-Doudoroff_Pathway	23.93	25.42	0.14	61.58
Teichoic_and_lipoteichoic_acids_biosynthesis	9.82	11.66	0.14	61.72
Calvin-Benson_cycle	13.41	11.57	0.13	61.85
Lacto-N-Biose_I_and_Galacto-N-Biose_Metabolic_Pathway	0	1.83	0.13	61.99
Malonate_decarboxylase	2.32	0.5	0.13	62.12
CBSS-83332.1.peg.3803	30.96	29.82	0.13	62.25
CBSS-269482.1.peg.1294	13.15	11.34	0.13	62.39
Cholera_toxin	1.8	0.71	0.13	62.52
CBSS-393130.3.peg.794	4.63	2.83	0.13	62.65
2-methylcitrate_to_2-methylaconitate_metabolism_cluster	3.3	4.5	0.13	62.78
mycolic_acid_synthesis	4.53	2.74	0.13	62.92
Ribosome_SSU_mitochondrial	3.52	2.3	0.13	63.05
Fatty_acid_degradation_regulons	8.38	6.6	0.13	63.18
Beta-Glucoside_Metabolism	2.9	4.69	0.13	63.31
N-heterocyclic_aromatic_compound_degradation	2.28	0.5	0.13	63.44
Glutathione_Redox_Metabolism	14.45	16.23	0.13	63.57
Galactosylceramide_and_Sulfatide_metabolism	15.39	15.08	0.13	63.7
Core_Oligosaccharide_Glycosylation_in_Pseudomonas	5.94	4.18	0.13	63.83
Methionine_Degradation	6.44	8.2	0.13	63.96
Acid_resistance_mechanisms	9.74	8	0.13	64.09
MLST	3.67	5.42	0.13	64.21
Molybdopterin_biosynthesis	13.23	14.97	0.13	64.34
RNA_polymerase_I	1.73	0	0.13	64.47
Bilin_Biosynthesis	2.23	1.41	0.13	64.6
Hydrogenases	7.73	6.94	0.13	64.72
Fermentations:_Mixed_acid	6.03	7.11	0.13	64.85
Oxidative_stress	19.85	21.57	0.13	64.98
KDO2-Lipid_A_biosynthesis	29.64	31.07	0.13	65.1
Aminotransferases:Aromatic_Pathway_and_More,_A_work_in_progress	7.65	7.88	0.13	65.23
CBSS-342610.3.peg.1794	10.22	11.93	0.13	65.35
Experimental-Ubiquinone_BiosynthesisVDC	25.87	24.35	0.13	65.48
Propanediol_utilization	1.71	0	0.13	65.6
De_Novo_Pyrimidine_Synthesis	26.71	25.01	0.12	65.73
Ribosome_activity_modulation	4.3	5.8	0.12	65.85
Phycobilisome	3.9	2.37	0.12	65.98
Biogenesis_of_cytochrome_c_oxidases	14.93	16.62	0.12	66.1
RNA_polymerase_III	3.42	2.28	0.12	66.23
Outer_membrane	12.01	13.08	0.12	66.35
Fermentations:_Lactate	13.63	12.43	0.12	66.47
CBSS-281309.1.peg.50	27.53	28.78	0.12	66.59
Leucine_Degradation_and_HMG-CoA_Metabolism	4.06	5.41	0.12	66.72
Aromatic_Amin_Catabolism	10.7	12.36	0.12	66.84
Phytochromes	2.66	4.32	0.12	66.96
rRNA_modification_Bacteria	6.85	8.29	0.12	67.08
DNA-binding_regulatory_proteins,_strays	5.08	6.17	0.12	67.2
Glutamine_synthetases	9.55	9.99	0.12	67.33
Competence_or_DNA_damage-inducible_protein_CinA_and_related_protein_families	16.91	16.61	0.12	67.45
Sulfate_reduction-associated_complexes	3.86	3.05	0.12	67.57
Two_cell_division_clusters_relating_to_chromosome_partitioning	14.83	15.04	0.12	67.69
Resistance_to_fluoroquinolones	24.71	26.18	0.12	67.81
Terminal_cytochrome_C_oxidases	24.91	23.29	0.12	67.92
CBSS-196164.1.peg.461	11.44	9.82	0.12	68.04
Bacterial_light-harvesting_proteins	2.12	0.5	0.12	68.16
p-cymene_degradation	1.62	0	0.12	68.28
Archaeal_Flagellum	1.62	0	0.12	68.4
P38_MAP_kinase_pathways	1.62	0	0.12	68.52
Zinc_resistance	6.12	7.74	0.12	68.64
GJO_regulatory_system_scratch	5.7	4.08	0.12	68.76
Thiamin_biosynthesis	20.32	18.78	0.12	68.88
Major_Outer_Membrane_Proteins	9.82	11.44	0.12	68.99
Chorismate_Synthesis	14.12	13.52	0.12	69.11
N-linked_Glycosylation_in_Bacteria	12.62	11.01	0.12	69.23
Fructose_utilization	5.15	6.62	0.12	69.35
Mebrane_bound_hydrogenases	1.21	2.81	0.12	69.47
CBSS-323850.3.peg.3284	11.37	12.55	0.12	69.58
A_Gram-positive_cluster_that_relates_ribosomal_protein_L28P_to_a_set_of_uncharacterized_proteins	4.4	2.81	0.12	69.7
Arginine_and_Ornithine_Degradation	10.98	9.39	0.12	69.82
Superpathway_of_cysteine_biosynthesis	4.24	5.83	0.12	69.93
Transport_of_Nickel_and_Cobalt	8.68	7.75	0.12	70.05
Cyanophycin_metabolism	0.87	2.45	0.12	70.16
Sulfatases_and_sulfatase_modifying_factor_1	11.06	12.44	0.12	70.28
Trehalose_Uptake_and_Utilization	4.69	5.7	0.12	70.4
Fatty_Acid_Biosynthesis_FASII	30.25	31.81	0.11	70.51
Carbon_Starvation	6.59	5.03	0.11	70.63
Glyoxylate_Synthesis	7.28	8.34	0.11	70.74
Arginine_Deiminase_Pathway	3.13	1.57	0.11	70.86
CBSS-56780.10.peg.1536	15.28	16.83	0.11	70.97
Naphtalene_and_antracene_degradation	5.14	3.81	0.11	71.08
Periplasmic_disulfide_interchange	13.84	14.85	0.11	71.2
CBSS-316057.3.peg.563	7.07	5.53	0.11	71.31
RNA_polymerase_III_initiation_factors	2.24	0.71	0.11	71.42
Experimental-PTPS	4.91	6.43	0.11	71.53
Stringent_Response,_(p)ppGpp_metabolism	7.51	6.42	0.11	71.64
Proteasome_eukaryotic	6.26	5.41	0.11	71.75
Purine_conversions	32.43	30.92	0.11	71.87
Respiratory_dehydrogenases_1	20.61	21.33	0.11	71.98
HMG_CoA_Synthesis	7.18	8.68	0.11	72.09
cAMP_signaling_in_bacteria	19.31	20.82	0.11	72.2
Dissimilatory_nitrite_reductase	1.5	0	0.11	72.31
Quorum-sensing_in_Vibrio	1.5	0	0.11	72.42
CBSS-176280.1.peg.1561	2.37	3.86	0.11	72.53
Protein_Acetylation_and_Deacetylation_in_Bacteria	1.5	0	0.11	72.64
CBSS-320388.3.peg.3759	2.72	1.22	0.11	72.75
Phenazine_biosynthesis	0.5	1.98	0.11	72.86
Common_Pathway_For_Synthesis_of_Aromatic_Compounds_(DAHP_synthase_to_chorismate)	25.72	24.24	0.11	72.97
CBSS-176299.4.peg.1292	22.02	23.48	0.11	73.07
CBSS-323850.3.peg.3269	13.59	15.05	0.11	73.18
Sex_pheromones_in_Enterococcus_faecalis_and_other_Firmicutes	3.07	1.62	0.11	73.29
CBSS-258594.1.peg.613	16.12	17.49	0.11	73.39
Peptidyl-prolyl_cis-trans_isomerase	11.85	13.3	0.11	73.5
Iron-sulfur_cluster_assembly	19.68	18.23	0.11	73.61
Utilization_of_glutathione_as_a_sulphur_source	12.5	12.92	0.11	73.71
A_Gammaproteobacteria_Cluster_Relating_to_Translation	6.42	6.52	0.1	73.81
Hexose_Phosphate_Uptake_System	2.12	3.53	0.1	73.92
Capsular_Polysaccharide_(CPS)_of_Campylobacter	0.87	2.12	0.1	74.02
Sucrose_utilization_Shewanella	2.24	2.83	0.1	74.13
Quorum_sensing_in_Yersinia	1.41	1	0.1	74.23
p-Hydroxybenzoate_degradation	2.83	2.34	0.1	74.33
Polyhydroxybutyrate_metabolism	15.21	14	0.1	74.44
tRNA_modification_E.coli	24.88	24.97	0.1	74.54
Unknown_oligosaccharide_utilization_Sde_1396	4.2	5.61	0.1	74.65
Pterin_metabolism_3	18.12	19.52	0.1	74.75
Biolumenescence	4.27	5	0.1	74.85
CBSS-243265.1.peg.198	3.3	1.91	0.1	74.95
Lactose_and_Galactose_Uptake_and_Utilization	13.79	15.04	0.1	75.05
Protocatechuate_branch_of_beta-ketoadipate_pathway	6.11	7.45	0.1	75.16
Serine_Biosynthesis	18.52	19.77	0.1	75.26
Orphan_regulatory_proteins	3.22	4.33	0.1	75.36
Cluster_Ytf_and_putative_sugar_transporter	6.94	7.2	0.1	75.46
Accessory_colonization_factor	1	2.37	0.1	75.56
tRNA_aminoacylation,_mitochondrial	1.87	0.5	0.1	75.66
CBSS-159087.4.peg.2189	1.37	0	0.1	75.76
CBSS-370552.3.peg.1240	1.37	0	0.1	75.86
Formate_dehydrogenase	1.37	0	0.1	75.96
Reductive_Dechlorination	1.37	0	0.1	76.06
Multiple_Antibiotic_Resistance_MAR_locus	0.5	1.87	0.1	76.16
Synthesis_of_osmoregulated_periplasmic_glucans	2.77	1.93	0.1	76.26
Methanogenesis_from_methylated_compounds	2.32	3.67	0.1	76.36
5-FCL-like_protein	17.3	16.02	0.1	76.46
Hypothetical_Related_to_Dihydroorotate_dehydrogenase	3.16	1.83	0.1	76.56
Resistance_to_Vancomycin	1.93	3.26	0.1	76.65
ABC_transporter_tungstate_(TC_3.A.1.6.2)	7.16	7.27	0.1	76.75
MexE-MexF-OprN_Multidrug_Efflux_System	1.5	2.82	0.1	76.85
Trehalose_Biosynthesis	7.54	8.54	0.1	76.95
ECF_class_transporters	6.32	6.8	0.1	77.04
Prophage_lysogenic_conversion_modules	1.83	1.32	0.1	77.14
Proteolysis_in_bacteria,_ATP-dependent	4.51	5.83	0.1	77.24
USS-DB-7	4.3	2.99	0.1	77.33
Putative_sugar_ABC_transporter_(ytf_cluster)	5.09	3.78	0.1	77.43
CBSS-257314.1.peg.752	9.52	8.77	0.1	77.53
Carbon_monoxide_induced_hydrogenase	5	6.29	0.1	77.62
Universal_stress_protein_family	1.87	3.16	0.1	77.72
Photorespiration_(oxidative_C2_cycle)	4.35	3.07	0.09	77.81
Queuosine-Archaeosine_Biosynthesis	25.83	24.55	0.09	77.9
Lactate_utilization	11.86	10.87	0.09	78
Pyridoxin_(Vitamin_B6)_Biosynthesis	18.19	16.93	0.09	78.09
L-Arabinose_utilization	7.71	8.97	0.09	78.18
Gentisare_degradation	6.82	5.73	0.09	78.27
Curli_production	2.62	1.37	0.09	78.37
CBSS-228410.1.peg.134	19.83	21.07	0.09	78.46
Aromatic_amino_acid_degradation	7.93	7.07	0.09	78.55
CBSS-251221.1.peg.1863	13.04	12.14	0.09	78.64
CBSS-176279.3.peg.1389	3.23	4.47	0.09	78.73
One-carbon_metabolism_by_tetrahydropterines	5.95	6.93	0.09	78.82
Thioredoxin-disulfide_reductase	18.4	17.17	0.09	78.91
Acetophenone_carboxylase	1.73	0.5	0.09	79
Sporulation-related_Hypotheticals	0.5	1.73	0.09	79.09
Exopolysaccharide_Biosynthesis	3.19	4.35	0.09	79.18
Chloroaromatic_degradation_pathway	2.09	1	0.09	79.27
CBSS-237727.3.peg.501	1.22	0.71	0.09	79.36
CBSS-196620.1.peg.2477	2.09	0.87	0.09	79.45
Phosphoglycerate_transport_system	0.5	1.72	0.09	79.54
Spliceosome	1.72	0.71	0.09	79.63
Tetracycline_resistance,_ribosome_protection_type	1.93	0.71	0.09	79.72
Coagulation_cascade	1.22	1.21	0.09	79.81
Lactose_utilization	1.93	1.22	0.09	79.9
Putative_hemin_transporter	9.37	8.7	0.09	79.99
Phosphonate_metabolism	3.54	2.32	0.09	80.08
CBSS-269801.1.peg.1715	6.65	5.56	0.09	80.17
CBSS-316057.3.peg.1294	11.77	12.98	0.09	80.26
L-ascorbate_utilization_(and_related_gene_clusters)	1.21	0	0.09	80.35
Glycerol_fermenation_to_1,3-propanediol	1.21	0	0.09	80.44
Cinnamic_Acid_Degradation	1.21	0	0.09	80.52
Staphylococcal_phi-Mu50B-like_prophages	0	1.21	0.09	80.61
CR_clusters_Euk_4	1.71	0.5	0.09	80.7
Leucine_Biosynthesis	1.21	0	0.09	80.79
Xanthan_Exopolysaccharide_Biosynthesis_and_Export	1.21	0	0.09	80.88
Clavulanic_acid_biosynthesis	1.21	0	0.09	80.97
Tannin_biosynthesis	1.21	0	0.09	81.06
Biogenesis_of_cbb3-type_cytochrome_c_oxidases	4.53	3.32	0.09	81.14
Flagellum	22.47	21.43	0.09	81.23
Copper_homeostasis	21.02	19.91	0.09	81.32
Periplasmic_Stress_Response	12.33	12.27	0.09	81.41
ABC_transporter_ferrichrome_(TC_3.A.1.14.3)	2.58	2.93	0.09	81.5
Sugar_catabolome_in_Shewanella_species	11.29	12.48	0.09	81.58
Ribonuclease_H	8.57	9.76	0.09	81.67
Alkylphosphonate_utilization	7.58	8.77	0.09	81.76
Methicillin_resistance_in_Staphylococci	3.84	2.73	0.09	81.84
D-galactonate_catabolism	4.37	3.82	0.09	81.93
CBSS-261594.1.peg.788	11.89	13.07	0.09	82.02
Glycogen_metabolism	5.83	4.65	0.09	82.1
n-Phenylalkanoic_acid_degradation	4.12	3.62	0.09	82.19
CBSS-290633.1.peg.1906	6.4	7.57	0.09	82.28
Flavanone_biosynthesis	3.31	4.47	0.09	82.36
Lipoic_acid_metabolism	12.84	14	0.08	82.45
Biotin_biosynthesis	13.53	13.25	0.08	82.53
Formate_hydrogenase	16.24	16.48	0.08	82.62
Proline,_4-hydroxyproline_uptake_and_utilization	22.55	23.7	0.08	82.7
CBSS-316407.3.peg.1371	10.51	11.66	0.08	82.78
Rhamnolipids_in_Pseudomonas	3.58	2.44	0.08	82.87
Group_II_intron-associated_genes	10.33	10	0.08	82.95
ABC_transporter_glutamate_aspartate_(TC_3.A.1.3.4)	3.15	2.87	0.08	83.03
Lipid_A_modifications	4.63	3.5	0.08	83.12
General_secretory_pathway_(Sec-SRP)_complex_(TC_3.A.5.1.1)	26.02	25.4	0.08	83.2
CBSS-221988.1.peg.771	7.38	7.12	0.08	83.28
Ribosome_SSU_bacterial	25.43	24.39	0.08	83.36
Colanic_acid_biosynthesis	5.61	6.53	0.08	83.45
Archease2	1.83	0.71	0.08	83.53
pH_adaptation_potassium_efflux_system	1.12	1	0.08	83.61
O-Methyl_Phosphoramidate_Capsule_Modification_in_Campylobacter	9.07	8.53	0.08	83.69
Erythritol_utilization	3.23	2.12	0.08	83.77
Deoxyribose_and_Deoxynucleoside_Catabolism	13.77	14.88	0.08	83.86
Transcription_initiation,_bacterial_sigma_factors	16.27	15.63	0.08	83.94
Copper_homeostasis:_copper_tolerance	4.83	5.73	0.08	84.02
Isoprenoid_Biosynthesis	26.86	26.88	0.08	84.1
Mannose-sensitive_hemagglutinin_type_4_pilus	2.92	1.83	0.08	84.18
Proteasome_bacterial	25.32	26.08	0.08	84.26
ABC_transporter_iron(III)_dicitrate_(TC_3.A.1.14.1)	1.5	2.29	0.08	84.34
CBSS-354.1.peg.2917	6.44	5.55	0.08	84.42
Hyperosmotic_ectoine_biosynthesis	2.7	1.62	0.08	84.5
PnuC-like_transporters	1.71	2.08	0.08	84.58
YgfZ	21.22	21.33	0.08	84.66
Proteorhodopsin	9.27	9.99	0.08	84.73
Biofilm_Adhesin_Biosynthesis	2.28	1.21	0.08	84.81
Toxin-antitoxin_systems_(other_than_RelBE_and_MazEF)	2.8	2.7	0.08	84.89
D-Tagatose_and_Galactitol_Utilization	3.81	2.74	0.08	84.97
eukaryotic_rRNA_modification_and_related_functions	4.23	3.29	0.08	85.05
Regulatory_Intramembrane_Proteolysis_Pathways	3.46	4.53	0.08	85.13
ABC_transporter_alkylphosphonate_(TC_3.A.1.9.1)	7.91	7.77	0.08	85.21
CBSS-316057.3.peg.3521	9.43	9.84	0.08	85.28
Phosphate_metabolism	40.23	41.01	0.08	85.36
Transporters_In_Models	18.52	18.49	0.08	85.44
DNA_structural_proteins,_bacterial	9.07	9.39	0.08	85.52
YjeE	10.77	10.36	0.08	85.59
Listeria_surface_proteins:_Internalin-like_proteins	5.99	6.51	0.08	85.67
CBSS-243277.1.peg.4359	13.13	12.78	0.08	85.74
NiFe_hydrogenase_maturation	2.53	1.5	0.08	85.82
Listeria_surface_proteins:_LPXTG_motif	1	2.03	0.08	85.9
CBSS-224911.1.peg.435	13.41	13.04	0.08	85.97
Lipoprotein_Biosynthesis	12.18	11.7	0.08	86.05
RNA_polymerase_II_initiation_factors	3.15	2.12	0.08	86.12
Triacylglycerol_metabolism	4.69	5.14	0.07	86.2
CBSS-261591.3.peg.3916	17.48	16.59	0.07	86.27
SA:14-24	4.79	3.78	0.07	86.35
Central_meta-cleavage_pathway_of_aromatic_compound_degradation	11.25	10.31	0.07	86.42
Murein_hydrolase_regulation_and_cell_death	3.39	4.4	0.07	86.49
Phenylacetate_pathway_of_aromatic_compound_degradation	16.51	17.32	0.07	86.57
ATP-dependent_Nuclease	0.71	1.71	0.07	86.64
Unknown_sugar_utilization_(cluster_yphABCDEFG)	1.5	0.5	0.07	86.72
Flavocytochrome_C	0	1	0.07	86.79
Tocopherol_Biosynthesis	1.5	0.71	0.07	86.86
Pyrrolysine	1.73	1	0.07	86.94
Folate_transporters	7.28	7.25	0.07	87.01
PA0057_cluster	1.71	0.71	0.07	87.08
ABC_transporter_peptide_(TC_3.A.1.5.5)	2	2.22	0.07	87.16
Pyridoxin(Vitamin_B6)_Degradation_Pathway	1	0	0.07	87.23
Proteasome_archaeal	1	0	0.07	87.3
Ribonuclease_P_archaeal_and_eukaryal	1	0	0.07	87.38
Carbon_monoxide_dehydrogenase_maturation_factors	1	0	0.07	87.45
Vibrioferrin_synthesis	1	0	0.07	87.52
Listeria_Pathogenicity_Island_LIPI-1_extended	1	0	0.07	87.6
A_Hypothetical_Protein_Related_to_Proline_Metabolism	1.5	0.5	0.07	87.67
Sortase	1.71	0.87	0.07	87.74
Anthrose_Biosynthesis	1.5	0.5	0.07	87.82
Purine_Utilization	16.06	17.04	0.07	87.89
CRISPRs	3.52	2.53	0.07	87.96
Phosphorylcholine_incorporation_in_LPS	3.62	2.64	0.07	88.04
Ribosome_LSU_bacterial	32.56	31.67	0.07	88.11
Universal_GTPases	35.47	36.17	0.07	88.18
Bacterial_RNA-metabolizing_Zn-dependent_hydrolases	17.19	17.33	0.07	88.25
Phenylpropanoid_compound_degradation	11.98	11.12	0.07	88.32
YrdC-YciO	11.67	11.19	0.07	88.39
trimethylamine_N-oxide_(TMAO)_reductase	3.68	4.11	0.07	88.46
CBSS-292415.3.peg.2341	6.91	6.86	0.07	88.53
Anaerobic_respiratory_reductases	19.63	19.06	0.07	88.6
High_affinity_phosphate_transporter_and_control_of_PHO_regulon	6.2	5.26	0.07	88.67
Conserved_gene_cluster_possibly_involved_in_RNA_metabolism	5.87	5.3	0.07	88.74
Methylglyoxal_Metabolism	8.66	8.49	0.07	88.81
Fructooligosaccharides(FOS)_and_Raffinose_Utilization	3.74	2.8	0.07	88.88
Rubrerythrin	2.22	3.16	0.07	88.94
CBSS-265072.7.peg.546	6.16	7.1	0.07	89.01
Transport_of_Molybdenum	4	3.29	0.07	89.08
Bacterial_Cell_Division	22.13	21.33	0.07	89.15
Glutathione-regulated_potassium-efflux_system_and_associated_functions	24.36	25.28	0.07	89.22
Bacilysin_biosynthesis	1.41	0.5	0.07	89.28
2-Ketogluconate_Utilization	2.28	1.82	0.07	89.35
Pyruvate_metabolism_I:_anaplerotic_reactions,_PEP	24.91	25.11	0.07	89.42
Widespread_colonization_island	6.3	5.52	0.07	89.49
Fatty_Acid_Biosynthesis_FASI	2.62	1.71	0.07	89.55
tRNA_modification_Archaea_Henri	14.37	14.55	0.07	89.62
Ketoisovalerate_oxidoreductase	4.69	3.79	0.07	89.68
CBSS-630.2.peg.3360	16.25	16.81	0.07	89.75
Glyoxylate_bypass	5.08	4.76	0.07	89.82
CBSS-393123.3.peg.2365	5.2	6.08	0.07	89.88
Transcription_factors_bacterial	21.45	22.33	0.06	89.95
Glycine_reductase,_sarcosine_reductase_and_betaine_reductase	7.58	6.7	0.06	90.01
Phenylalanine_synthesis	0.87	0	0.06	90.07
Alpha-acetolactate_operon	0.87	0	0.06	90.14
MukBEF_Chromosome_Condensation	0.87	0	0.06	90.2
CBSS-214092.1.peg.3450	0.87	0	0.06	90.26
Sphingolipid_biosynthesis	0.87	0	0.06	90.33
Unknown_sugar_utilization_(cluster_ydeVWYZ)	1.37	0.5	0.06	90.39
Adhesins_in_Staphylococcus	1.37	0.5	0.06	90.46
Pterin_metabolism	0.87	0.5	0.06	90.52
Plasmid_replication	0.87	0.5	0.06	90.58
Pseudomonas_quinolone_signal_PQS	0.5	0.87	0.06	90.65
Motility_of_Campylobacter	0.87	0.71	0.06	90.71
CBSS-216592.1.peg.3534	0.71	0.87	0.06	90.77
Nucleolar_protein_complex	1	1.87	0.06	90.84
Control_of_Swarming_in_Vibrio_and_Shewanella_species	0.5	1.37	0.06	90.9
VieSAB_signal_transduction_system_of_Vibrio	0.5	1.37	0.06	90.96
CBSS-412883.3.peg.390	0.5	0.87	0.06	91.03
Hexitol_degradation	11.68	11.59	0.06	91.09
Flavohaemoglobin	10.68	10.19	0.06	91.15
Conserved_gene_cluster_associated_with_Met-tRNA_formyltransferase	19.02	19.59	0.06	91.22
Mannitol_Utilization	6.28	5.51	0.06	91.28
Unsaturated_Fatty_Acid_Metabolism	6.12	5.55	0.06	91.34
Late_competence	4.68	4.98	0.06	91.41
Redox-dependent_regulation_of_nucleus_processes	5	5.64	0.06	91.47
Hemin_transport_system	6.02	5.52	0.06	91.53
DNA_repair,_UvrABC_system	29.84	30.4	0.06	91.59
NAD_and_NADP_cofactor_biosynthesis_global	25.67	24.87	0.06	91.65
CBSS-296591.1.peg.2330	24.04	23.37	0.06	91.71
Dehydrogenase_complexes	27.06	27.89	0.06	91.78
Heme,_hemin_uptake_and_utilization_systems_in_GramPositives	4.57	4.83	0.06	91.84
Auxin_biosynthesis	1.82	1.5	0.06	91.9
Nitrosative_stress	2.19	1.82	0.06	91.96
Protection_from_Reactive_Oxygen_Species	3.93	4.69	0.06	92.02
Type_I_Restriction-Modification	3.67	3.98	0.06	92.08
L-2-amino-thiazoline-4-carboxylic_acid-Lcysteine_conversion	5.26	5.66	0.06	92.14
Lipoprotein_sorting_system	12.4	13.13	0.06	92.2
RNA_polymerase_II	6.27	6.19	0.06	92.26
Flavodoxin	3.44	3.13	0.06	92.31
Chlorophyll_Degradation	2.62	1.83	0.06	92.37
Tetrathionate_respiration	2.21	2.22	0.06	92.43
Bacterial_cyanide_production_and_tolerance_mechanisms	1.87	2.66	0.06	92.49
CBSS-316407.3.peg.2816	3.92	4.11	0.06	92.55
Glutamine,_Glutamate,_Aspartate_and_Asparagine_Biosynthesis	13.84	13.05	0.06	92.61
Embden-Meyerhof_and_Gluconeogenesis_Archaeal	16.76	15.98	0.06	92.66
CBSS-342610.3.peg.283	1.41	2.19	0.06	92.72
CBSS-176279.3.peg.868	14.02	13.24	0.06	92.78
Acyclic_terpenes_utilization	5.87	5.61	0.06	92.83
CBSS-83333.1.peg.946	8.12	7.39	0.06	92.89
Inorganic_Sulfur_Assimilation	12.26	12.7	0.06	92.94
Nudix_proteins_(nucleoside_triphosphate_hydrolases)	11.18	11.15	0.06	93
Lipopolysaccharide_assembly	14.21	13.55	0.05	93.06
Anaerobic_benzoate_metabolism	8.83	9.54	0.05	93.11
2-phosphoglycolate_salvage	4.3	3.68	0.05	93.16
Integrons	2.22	2.73	0.05	93.22
Tolerance_to_colicin_E2	2.85	2.22	0.05	93.27
Cyanate_hydrolysis	2.85	2.66	0.05	93.33
Teicoplanin-resistance_in_Staphylococcus	1.62	1.72	0.05	93.38
Membrane-bound_Ni,_Fe-hydrogenase	2.12	1.72	0.05	93.43
pyrimidine_conversions	25.81	25.15	0.05	93.48
Bacterial_Chemotaxis	12.78	13.17	0.05	93.54
HPr_catabolite_repression_system	2.64	2.45	0.05	93.59
Denitrification	2.45	2.41	0.05	93.64
RNA_polymerase_bacterial	26.58	25.86	0.05	93.7
USS-DB-6	2.62	2.45	0.05	93.75
Teichuronic_acid_biosynthesis	8.37	8.4	0.05	93.8
Mercuric_reductase	2.65	1.93	0.05	93.85
Streptococcus_pyogenes_Virulome	2.58	1.87	0.05	93.91
CBSS-393123.3.peg.1754	3.64	4.23	0.05	93.96
ABC_transporter_molybdenum_(TC_3.A.1.8.1)	0.71	0	0.05	94.01
Hydroxyaromatic_decarboxylase_family	0.71	0	0.05	94.06
Purine_nucleotide_synthesis_regulator	0.71	0	0.05	94.11
Siderophore_biosynthesis_in_Staphylococci	0.71	0	0.05	94.17
Type_1_pili_(mannose-sensitive_fimbriae)	0.71	0	0.05	94.22
CR_clusters_Euk_6_lactateDehB	0	0.71	0.05	94.27
Streptococcus_pyogenes_virulence_regulators	1.21	0.5	0.05	94.32
Gram_Positive_Competence	0.71	0.5	0.05	94.37
Rrf2_family_transcriptional_regulators	0.71	0.5	0.05	94.43
Pyruvate:ferredoxin_oxidoreductase	0.71	0.5	0.05	94.48
Alpha-Amylase_locus_in_Streptocococcus	0.71	0.5	0.05	94.53
Multidrug_Resistance,_2-protein_version_Found_in_Gram-positive_bacteria	0.71	0.5	0.05	94.58
Staphylococcus_aureus_hypothetical_repetitive_gene_loci	0.71	0.71	0.05	94.63
C_jejuni_colonization_of_chick_caeca	2.09	2.12	0.05	94.68
Polysaccharide_deacetylases	0.5	0.71	0.05	94.74
ABC_transporter_L-proline_glycine_betaine_(TC_3.A.1.12.1)	0.71	0.5	0.05	94.79
CBSS-262719.3.peg.410	0.71	0.5	0.05	94.84
HtrA_and_Sec_secretion	1.21	0.5	0.05	94.89
Melibiose_Utilization	2.28	2.03	0.05	94.94
Fosfomycin_resistance	0	0.71	0.05	95
D-allose_utilization	1.21	0.5	0.05	95.05
Threonine_anaerobic_catabolism_gene_cluster	0.71	0	0.05	95.1
D-Alanyl_Lipoteichoic_Acid_Biosynthesis	0.71	0	0.05	95.15
CBSS-393131.3.peg.612	0.71	0	0.05	95.2
Octadecanoids	0.71	0	0.05	95.26
CBSS-160492.1.peg.550	10.49	10.3	0.05	95.31
Caffeic_acid_derivatives	2.78	3.03	0.05	95.36
CBSS-176299.4.peg.1996	26.26	26.92	0.05	95.41
Salicylate_ester_degradation	3.82	3.99	0.05	95.45
Acriflavin_resistance_cluster	22.34	22.73	0.05	95.5
CBSS-288681.3.peg.1039	4.25	3.67	0.05	95.55
YHI9	6.59	6.56	0.05	95.6
Biogenesis_of_c-type_cytochromes	17.39	17.38	0.05	95.64
Phenylalanine_and_Tyrosine_Branches_from_Chorismate	13.17	12.68	0.05	95.69
Hypothetical_Coupled_to_RecF	3.1	3.15	0.05	95.74
Terminal_cytochrome_oxidases	5.92	5.27	0.05	95.79
Coenzyme_A_Biosynthesis	26.3	25.66	0.05	95.83
Sulfate_assimilation	8.57	9.01	0.05	95.88
Lipid_A-Ara4N_pathway_(_Polymyxin_resistance_)	12.49	11.85	0.05	95.93
CBSS-221109.1.peg.2233	1.98	2.5	0.05	95.97
L-fucose_utilization_temp	8.74	9.26	0.05	96.02
Streptolysin_S_Biosynthesis_and_Transport	1.62	1	0.05	96.07
Neotrehalosadiamine_(NTD)_Biosynthesis_Operon	2.12	1.62	0.05	96.11
Cresol_degradation	1.21	1.62	0.05	96.16
CBSS-393130.3.peg.129	2.45	2.03	0.05	96.2
Arginine_Biosynthesis_extended	6.4	5.79	0.05	96.25
Ethanolamine_utilization	3.35	2.74	0.05	96.29
Pentose_phosphate_pathway	21.72	21.68	0.04	96.34
Chorismate:_Intermediate_for_synthesis_of_PAPA_antibiotics,_PABA,_anthranilate,_3-hydroxyanthranilate_and_more.	19.24	18.64	0.04	96.38
Sialic_Acid_Metabolism	18.51	19.1	0.04	96.42
General_Secretion_Pathway	8.09	7.66	0.04	96.47
CBSS-342610.3.peg.1536	7.38	7.97	0.04	96.51
Phenylpropionate_Degradation	2.72	2.58	0.04	96.55
CR_clusters_Euk_1	2.81	2.32	0.04	96.6
CBSS-235.1.peg.567	16.96	16.78	0.04	96.64
Bacterial_hemoglobins	1.57	1	0.04	96.68
Two-component_regulatory_systems_in_Campylobacter	3.79	3.23	0.04	96.72
CBSS-257314.1.peg.488	16.08	15.52	0.04	96.76
Proline_Synthesis	8.94	8.39	0.04	96.8
Carbonate_Biomineralization	2.19	2.64	0.04	96.84
Selenoprotein_O	9.84	10.34	0.04	96.88
Translation_elongation_factor_G_family	7.24	7.6	0.04	96.92
Citrate_Metabolism,_Transport,_and_Regulation	1.73	1.21	0.04	96.96
CR_clusters_Euk_7_GlucoseP_isomerase	5.72	5.96	0.04	97
Polyadenylation_bacterial	6.96	6.69	0.04	97.04
Type_III_secretion_system_orphans	3.67	3.84	0.04	97.07
Transport_of_Iron	17.83	17.31	0.04	97.11
Oxygen_and_light_sensor_PpaA-PpsR	1.98	1.93	0.04	97.15
D-Galacturonate_Utilization	5.29	5.31	0.04	97.19
Pterin_biosynthesis	2.34	1.83	0.04	97.23
Sodium_Hydrogen_Antiporter	2.74	3.24	0.04	97.26
Sporulation_Cluster_III_A	0.5	0	0.04	97.3
Capsular_Polysaccharide_Biosynthesis_in_Vibrio	0.5	0	0.04	97.34
CBSS-243265.1.peg.3592	0.5	0	0.04	97.37
LMPTP_YwlE_cluster	0.5	0	0.04	97.41
MazEF_toxin-antitoxing_(programmed_cell_death)_system	0.5	0	0.04	97.45
RelBE_bacterial_toxin-antitoxin_system	0.5	0	0.04	97.48
Energy-conserving_hydrogenase_(ferredoxin)	0.5	0	0.04	97.52
Anthocyanin_biosynthesis	0.5	0	0.04	97.56
pVir_Plasmid_of_Campylobacter	0.5	0	0.04	97.59
IbrA_and_IbrB:_co-activators_of_prophage_gene_expression	0.5	0	0.04	97.63
Mercury_resistance_operon	0.5	0	0.04	97.67
ESAT-6_proteins_secretion_system_in_Firmicutes	0.5	0	0.04	97.7
CBSS-222523.1.peg.1311	0	0.5	0.04	97.74
Suberine_biosynthesis	0	0.5	0.04	97.78
USS-DB-2	1	0.5	0.04	97.81
USS-DB-5	0	0.5	0.04	97.85
CytR_regulation	2.12	2.5	0.04	97.89
Listeria_phi-A118-like_prophages	1.5	1.37	0.04	97.92
Isobutyryl-CoA_to_Propionyl-CoA_Module	0.5	0.5	0.04	97.96
Tricarballylate_Utilization	0.5	0.5	0.04	98
p-Aminobenzoyl-Glutamate_Utilization	0.5	0.5	0.04	98.03
NAD_consumption	0.5	0.5	0.04	98.07
carbazol_degradation_cluster	0.5	0.5	0.04	98.11
Betaine_biosynthesis_from_glycine	0.5	0.5	0.04	98.15
Streptococcus_pyogenes_recombinatorial_zone	0.5	0.5	0.04	98.18
Streptococcus_pneumoniae_Vancomycin_Tolerance_Locus	0.5	0.5	0.04	98.22
Archaeal_membrane_bound_hydrogenases	0	0.5	0.04	98.26
Regulation_of_Oxidative_Stress_Response	1	0.5	0.04	98.29
Xanthosine_utilization_(xap_region)	1.87	1.37	0.04	98.33
DNA_Helicase_of_Unknown_Function	1.37	1.87	0.04	98.37
Sucrose_utilization	0.5	1	0.04	98.4
CBSS-257314.1.peg.676	0.5	0	0.04	98.44
Archease	0.5	0	0.04	98.48
Cytolysin_and_Lipase_operon_in_Vibrio	0.5	0	0.04	98.51
Siderophore_pyochelin	0.5	0	0.04	98.55
MT1-MMP_Pericellular_Network	0.5	0	0.04	98.59
USS-DB-1	0.5	0	0.04	98.62
ESAT-6_proteins_secretion_system_in_Actinobacteria	0.5	0	0.04	98.66
Toxin_co-regulated_pilus	0.5	0	0.04	98.7
Restriction-Modification_System	11.1	11.03	0.04	98.73
CBSS-196164.1.peg.1690	25.63	25.27	0.04	98.77
Cold_shock,_CspA_family_of_proteins	7.19	7.11	0.04	98.8
CBSS-393124.3.peg.2657	4.58	4.12	0.03	98.84
Pyrroloquinoline_Quinone_biosynthesis	8.89	9.32	0.03	98.87
Bacitracin_Stress_Response	2.19	2.09	0.03	98.9
Glycerolipid_and_Glycerophospholipid_Metabolism_in_Bacteria	24.18	24.57	0.03	98.94
CO2_uptake,_carboxysome	11.33	11.66	0.03	98.97
Dihydroxyacetone_kinases	5.43	5.09	0.03	99
Nitrate_and_nitrite_ammonification	5.52	5.23	0.03	99.03
CBSS-335283.3.peg.454	23.18	23.06	0.03	99.06
Osmoregulation	7.13	6.75	0.03	99.09
L-fucose_utilization	3.58	3.6	0.03	99.12
Methanopterin_biosynthesis2	2.64	2.41	0.03	99.15
Bacterial_Endolysins:_autolysins,_phage,_and_phage-like_lysins	2.22	2.41	0.03	99.19
Vibrio_Core_Oligosaccharide_Biosynthesis	2.41	2.12	0.03	99.22
CBSS-323850.3.peg.3142	1.71	2.12	0.03	99.25
Nitrogen_fixation	3.05	2.98	0.03	99.28
Rhamnose_containing_glycans	15.36	15.05	0.03	99.31
Photosystem_II-type_photosynthetic_reaction_center	3.61	3.22	0.03	99.33
CBSS-269801.1.peg.1725	2.62	2.72	0.03	99.36
D-tyrosyl-tRNA(Tyr)_deacylase	4.9	4.53	0.03	99.39
Tolerance_to_Furfural-Induced_Stress	1.37	1	0.03	99.42
Siderophore_Yersiniabactin_Biosynthesis	1.41	1.37	0.03	99.44
gram_plus_late_competence	1.37	1.21	0.03	99.47
Luciferases	1.21	1.57	0.03	99.5
Type_VI_secretion_systems	2.22	2.09	0.03	99.52
D-galactarate,_D-glucarate_and_D-glycerate_catabolism	1.87	2.09	0.03	99.55
CBSS-222523.1.peg.3937	5.39	5.04	0.03	99.57
Perosamine_Synthesis_Vibrio	9.59	9.24	0.03	99.6
Twin-arginine_translocation_system	10.86	10.54	0.03	99.63
Na+_translocating_decarboxylases_and_related_biotin-dependent_enzymes	7.21	7.51	0.02	99.65
coenzyme_M_biosynthesis	3.6	3.79	0.02	99.67
Serotype_determining_Capsular_polysaccharide_biosynthesis_in_Staphylococcus	2.22	2.32	0.02	99.7
Formaldehyde_assimilation:_Ribulose_monophosphate_pathway	2.55	2.32	0.02	99.72
N-Acetyl-Galactosamine_and_Galactosamine_Utilization	1.73	1.71	0.02	99.74
Phage_shock_protein_(psp)_operon	3.45	3.31	0.02	99.76
Transport_of_Zinc	14.23	14.44	0.02	99.78
YcfH	8.69	8.86	0.02	99.8
CBSS-269801.1.peg.2186	1.98	1.87	0.02	99.82
Ammonia_assimilation	15.2	15.16	0.02	99.84
CBSS-243265.1.peg.4415	2.22	2.24	0.02	99.85
A_Glutathione-dependent_Thiol_Reductase_Assoiated_with_a_Step_in_Lysine_Biosynthesis	2.45	2.24	0.02	99.87
CRnot_mitoch_clusters_Euk_1	3.32	3.53	0.02	99.89
Steroid_sulfates	1.21	1	0.02	99.9
Pterin_carbinolamine_dehydratase	1	1.21	0.02	99.92
Prophage-encoded_Rst_operon	1	1.21	0.02	99.93
Fructose_and_Mannose_Inducible_PTS	1.21	1.41	0.02	99.95
The_mdtABCD_multidrug_resistance_cluster	1.21	1	0.02	99.96
Benzoate_catabolism	2.34	2.44	0.02	99.98
D-gluconate_and_ketogluconates_metabolism	15.84	15.92	0.01	99.99
Iron_acquisition_in_Vibrio	9.57	9.41	0.01	100
Functional category	January Av.Abund.	August Av.Abund.	Contrib%	Cum.%
Photosystem_II	33.31	6.76	2.12	2.12
Cytochrome_B6-F_complex	27.28	2.99	1.91	4.03
Photosystem_I	17.18	4.29	1.01	5.04
Archaeal_lipids	14.49	2.95	0.9	5.95
Ton_and_Tol_transport_systems	32.99	43.56	0.83	6.78
Ribosome_LSU_eukaryotic_and_archaeal	12.86	2.51	0.81	7.59
DNA_replication,_archaeal	12.78	3.57	0.72	8.31
Ribosome_SSU_eukaryotic_and_archaeal	11.44	2.62	0.69	9
RNA_polymerase_archaeal	11.42	2.87	0.67	9.67
RNA_polymerase_archaeal_initiation_factors	8.8	1.27	0.59	10.26
Translation_elongation_factors_eukaryotic_and_archaeal	8.47	1.97	0.51	10.77
rRNA_modification_Haloferax	8.02	1.85	0.48	11.25
Thermosome,_archaeal	7.41	1.54	0.46	11.71
Histidine_Degradation	11	16.76	0.45	12.16
V-Type_ATP_synthase	7.11	1.37	0.45	12.61
Cobalt-zinc-cadmium_resistance	21.49	25.83	0.44	13.05
F0F1-type_ATP_synthase	31.51	27.22	0.43	13.48
Respiratory_Complex_I	34.38	28.89	0.43	13.91
Lysine_biosynthesis_AAA_pathway_2	6.58	1.1	0.43	14.34
TCA_Cycle	30.46	25.25	0.41	14.75
RNA_3&#39;-terminal_phosphate_cyclase	6.08	0.91	0.41	15.16
Experimental-FO	12.59	7.44	0.4	15.56
Butanol_Biosynthesis	25.67	30.66	0.39	15.95
Translation_initiation_factors_eukaryotic_and_archaeal	8.06	3.14	0.39	16.34
Methionine_Salvage	12.04	7.17	0.38	16.72
CBSS-188.1.peg.6170	19.71	18.37	0.37	17.09
Glycine_and_Serine_Utilization	13.89	17.1	0.37	17.46
Cellulosome	7.48	12.19	0.37	17.84
Coenzyme_B12_biosynthesis	19.7	15.09	0.36	18.2
Choline_and_Betaine_Uptake_and_Betaine_Biosynthesis	25.6	23.27	0.36	18.56
RNA_polymerase_chloroplast	5.87	1.31	0.36	18.92
Glu-tRNA(Gln)_transamidation	9.08	4.52	0.36	19.28
ABC_transporter_branched-chain_amino_acid_(TC_3.A.1.4.1)	23.78	20.14	0.34	19.62
CBSS-258594.1.peg.3339	23.42	27.53	0.34	19.96
Carotenoids	20.97	25.29	0.34	20.3
CBSS-345072.3.peg.1318	15.6	18.43	0.33	20.63
Bacterial_motility:Gliding	17.19	20.37	0.33	20.96
CBSS-314269.3.peg.1840	11.95	7.79	0.33	21.29
Inteins	8.96	4.97	0.31	21.6
CBSS-269799.3.peg.2220	17.46	16.65	0.31	21.91
Wyeosine-MimG_Biosynthesis	4.4	0.43	0.31	22.22
Glycolate,_glyoxylate_interconversions	20.59	18.22	0.31	22.53
Ribosome_LSU_chloroplast	5	1.22	0.3	22.82
Heme_biosynthesis_orphans	4.25	0.5	0.29	23.12
Mannose_Metabolism	12.98	16.61	0.29	23.41
CBSS-323850.3.peg.3284	11.37	14.68	0.29	23.7
DNA_repair,_bacterial_RecFOR_pathway	14.74	18.36	0.29	23.99
Polyamine_Metabolism	20.37	16.94	0.29	24.28
CBSS-314267.3.peg.390	6.64	10.27	0.29	24.56
Proteasome_eukaryotic	6.26	2.68	0.28	24.85
Valine_degradation	10	13.51	0.27	25.12
DNA_repair_and_recombination_eukaryotic	3.98	0.5	0.27	25.39
Menaquinone_and_Phylloquinone_Biosynthesis	17.23	19.93	0.27	25.67
CBSS-218491.3.peg.427	21.11	23.66	0.27	25.94
Na(+)-translocating_NADH-quinone_oxidoreductase_and_rnf-like_group_of_electron_transport_complexes	16.21	19.66	0.27	26.21
Maltose_and_Maltodextrin_Utilization	15.42	18.83	0.27	26.47
Alkaloid_biosynthesis_from_L-lysine	9.35	5.97	0.27	26.74
DNA_Repair_Base_Excision	23.84	22.53	0.26	27
Glutathione-regulated_potassium-efflux_system_and_associated_functions	24.36	27.34	0.26	27.26
ABC_transporter_ferrichrome_(TC_3.A.1.14.3)	2.58	5.91	0.26	27.52
Ribosome_SSU_chloroplast	4.24	1.22	0.26	27.78
Cysteine_Biosynthesis	12.84	16.06	0.25	28.03
Zinc_regulated_enzymes	7.15	10.36	0.25	28.28
tRNA_modification_E.coli	24.88	28.08	0.25	28.54
CBSS-49338.1.peg.459	21.13	19.93	0.25	28.79
Homogentisate_pathway_of_aromatic_compound_degradation	8.86	12.02	0.25	29.03
Benzoate_transport_and_degradation_cluster	8.09	4.91	0.25	29.28
Methylcitrate_cycle	10.72	8.58	0.25	29.53
RuvABC_plus_a_hypothetical	13.14	16.27	0.25	29.78
Sucrose_Metabolism	22.43	25.55	0.24	30.02
Cobalamin_synthesis	7.34	4.25	0.24	30.26
Rad50-Mre11::SbcD-SbcC_DNA_Repair_Module	3.58	0.5	0.24	30.5
Hydantoin_metabolism	17.7	15.33	0.24	30.74
General_Secretion_Pathway	8.09	11.12	0.24	30.98
Glutathione_Redox_Metabolism	14.45	17.42	0.23	31.21
Phosphate_metabolism	40.23	43.18	0.23	31.45
eukaryotic_rRNA_modification_and_related_functions	4.23	1.29	0.23	31.68
methanopterin_biosynthesis	4.47	1.54	0.23	31.91
Coenzyme_F420-H2_dehydrogenase_(methanophenazine)	4.03	1.1	0.23	32.14
Thiamin_biosynthesis	20.32	17.42	0.23	32.36
Glycerol_and_Glycerol-3-phosphate_Uptake_and_Utilization	16.53	17.6	0.23	32.59
Entner-Doudoroff_Pathway	23.93	26.64	0.23	32.81
Chorismate_Synthesis	14.12	11.29	0.22	33.04
Ribosome_biogenesis_bacterial	20.04	22.83	0.22	33.25
Di-Inositol-Phosphate_biosynthesis	8.35	5.56	0.22	33.47
Vibrio_Polysaccharide_(VPS)_Biosynthesis	1.93	4.72	0.22	33.69
Glutaredoxins	24.3	22.81	0.22	33.91
CBSS-393121.3.peg.2760	27.12	29.87	0.22	34.12
CBSS-198094.1.peg.4426	6.36	8.2	0.21	34.34
DNA_repair,_bacterial	35.44	38.14	0.21	34.55
CBSS-266117.6.peg.2476	14.33	12.12	0.21	34.76
Sugar_catabolome_in_Shewanella_species	11.29	13.99	0.21	34.97
CBSS-261594.1.peg.788	11.89	14.57	0.21	35.18
D-ribose_utilization	16.22	14.31	0.21	35.39
Arginine_Biosynthesis	28.7	26.94	0.21	35.6
tRNA_splicing	3.32	0.68	0.21	35.81
Bacterial_Cytoskeleton	35.16	37.78	0.21	36.01
Peptidoglycan_Biosynthesis	39.58	42.19	0.2	36.22
Translation_factors_bacterial	17.27	19.86	0.2	36.42
Capsular_heptose_biosynthesis	10.49	7.92	0.2	36.62
Coenzyme_F420_synthesis	3	0.43	0.2	36.82
Ubiquinone_Menaquinone-cytochrome_c_reductase_complexes	15.77	14.13	0.2	37.02
Propionate-CoA_to_Succinate_Module	16.26	14.87	0.2	37.22
Type_1_pili_(mannose-sensitive_fimbriae)	0.71	3.21	0.2	37.41
Type_III_secretion_system_orphans	3.67	6.14	0.19	37.61
Tn552	4.64	2.94	0.19	37.8
Asp-tRNA(Asn)_transamidation	24.28	23.07	0.19	37.99
Methionine_Biosynthesis	34.4	32.26	0.19	38.18
Folate_Biosynthesis	30.45	32.4	0.19	38.37
LOS_core_oligosaccharide_biosynthesis	14.31	11.89	0.19	38.56
CBSS-176279.3.peg.298	11.79	14.2	0.19	38.75
Utilization_of_glutathione_as_a_sulphur_source	12.5	10.3	0.19	38.94
Heme_and_Siroheme_Biosynthesis	29.65	31.84	0.19	39.13
CBSS-83331.1.peg.3039	21.7	24.09	0.19	39.32
Pyruvate_Alanine_Serine_Interconversions	12.27	14.63	0.18	39.5
NAD_regulation	6.84	8.29	0.18	39.68
Protection_from_Reactive_Oxygen_Species	3.93	6.27	0.18	39.87
Multidrug_Resistance_Efflux_Pumps	18.55	19.52	0.18	40.05
DMSP_breakdown	11.7	10.41	0.18	40.23
ABC_transporter_oligopeptide_(TC_3.A.1.5.1)	18.46	16.29	0.18	40.42
Lysine_degradation	10.78	13.09	0.18	40.6
O-Methyl_Phosphoramidate_Capsule_Modification_in_Campylobacter	9.07	7.08	0.18	40.78
CBSS-323098.3.peg.2823	10.8	12.7	0.18	40.96
Calvin-Benson_cycle	13.41	11.23	0.18	41.14
Phytochromes	2.66	4.94	0.18	41.31
ATP-dependent_RNA_helicases,_bacterial	16	18.26	0.18	41.49
Motility_of_Campylobacter	0.87	3.12	0.18	41.67
CBSS-316273.3.peg.227	13.65	12.72	0.18	41.84
Transport_of_Nickel_and_Cobalt	8.68	6.55	0.18	42.02
Allantoin_degradation	19.11	17.52	0.17	42.2
Chitin_and_N-acetylglucosamine_utilization	11.82	12.23	0.17	42.37
Type_I_Restriction-Modification	3.67	5.37	0.17	42.54
Inositol_catabolism	13.4	12.98	0.17	42.72
GroEL_GroES	12.96	11.2	0.17	42.89
Transport_of_Manganese	12.21	12.04	0.17	43.06
Phycobilisome	3.9	2.67	0.17	43.23
UDP-N-acetylmuramate_from_Fructose-6-phosphate_Biosynthesis	16.13	13.94	0.17	43.41
Toxin-antitoxin_systems_(other_than_RelBE_and_MazEF)	2.8	2.17	0.17	43.58
Fe-S_cluster_assembly	10.54	9.15	0.17	43.75
Urea_decomposition	10.94	9.61	0.17	43.91
Quinate_degradation	6.78	4.62	0.17	44.08
YgfZ-Fe-S	13.09	11.74	0.17	44.25
CBSS-138119.3.peg.2719	18.08	15.94	0.17	44.42
KDO2-Lipid_A_biosynthesis	29.64	31.71	0.17	44.59
CBSS-221988.1.peg.771	7.38	9.5	0.17	44.75
Protein_degradation	21.04	23.17	0.17	44.92
Conenzyme_B12_related_Hypothetical:_Clusters_with_cobST	9.87	9.41	0.17	45.09
Mannose-sensitive_hemagglutinin_type_4_pilus	2.92	4.69	0.17	45.25
Taurine_Utilization	7.49	6.24	0.17	45.42
CBSS-205922.3.peg.1809	9.56	8.48	0.16	45.58
Acetoin,_butanediol_metabolism	13.69	11.59	0.16	45.75
CBSS-176279.3.peg.1262	4.58	2.49	0.16	45.91
Sulfur_oxidation	11.84	10.6	0.16	46.07
L-2-amino-thiazoline-4-carboxylic_acid-Lcysteine_conversion	5.26	3.27	0.16	46.24
CBSS-176280.1.peg.1561	2.37	4.45	0.16	46.4
Acyclic_terpenes_utilization	5.87	7.94	0.16	46.56
Methylglyoxal_Metabolism	8.66	6.59	0.16	46.73
Phosphoenolpyruvate_phosphomutase	5.7	3.64	0.16	46.89
5-FCL-like_protein	17.3	15.29	0.16	47.05
Pseudaminic_Acid_Biosynthesis	5.91	3.9	0.16	47.2
Sucrose_utilization_Shewanella	2.24	4.25	0.16	47.36
Bacterial_Chemotaxis	12.78	14.43	0.16	47.52
PmbA_and_a_Hypothetical_Protein	13.06	11.15	0.16	47.68
Hydrogenases	7.73	5.94	0.16	47.83
DNA_topoisomerases,_Type_I,_ATP-independent	4.06	2.07	0.16	47.99
Ribosome_SSU_mitochondrial	3.52	1.54	0.16	48.14
Phenazine_biosynthesis	0.5	2.47	0.15	48.3
Purine_conversions	32.43	30.75	0.15	48.45
Threonine_and_Homoserine_Biosynthesis	26.6	24.64	0.15	48.6
DNA-replication	40.54	42.5	0.15	48.76
CBSS-342610.3.peg.1794	10.22	12.17	0.15	48.91
Sulfate_reduction-associated_complexes	3.86	1.91	0.15	49.06
Branched-Chain_Amino_Acid_Biosynthesis	35.67	33.72	0.15	49.22
Lipopolysaccharide_assembly	14.21	16.16	0.15	49.37
Isoleucine_degradation	12.37	14.3	0.15	49.52
CBSS-342610.3.peg.283	1.41	3.34	0.15	49.67
Pyoverdine_biosynthesis_new	8.97	7.04	0.15	49.82
Mercury_resistance_operon	0.5	2.42	0.15	49.97
Branched_chain_amino_acid_degradation_regulons	16.85	16.16	0.15	50.12
Aminotransferases:Aromatic_Pathway_and_More,_A_work_in_progress	7.65	5.94	0.15	50.27
CBSS-258594.1.peg.613	16.12	17.85	0.15	50.42
Nitrate_and_nitrite_ammonification	5.52	7.42	0.15	50.57
Alginate_metabolism	10.82	10.56	0.15	50.72
cAMP_signaling_in_bacteria	19.31	21.15	0.15	50.87
CBSS-323850.3.peg.3142	1.71	3.46	0.15	51.02
Cell_Division_Cluster	3.74	1.85	0.15	51.16
Hexitol_degradation	11.68	13.57	0.15	51.31
CBSS-83332.1.peg.3803	30.96	32.31	0.15	51.46
Alanine_biosynthesis	13.21	11.33	0.15	51.61
Autoinducer_2_(AI-2)_transport_and_processing_(lsrACDBFGE_operon)	4.23	2.35	0.15	51.75
Ribosome_LSU_mitochondrial	2.37	0.81	0.15	51.9
Coenzyme_B_synthesis	1.87	0	0.15	52.05
Galactosylceramide_and_Sulfatide_metabolism	15.39	15.61	0.15	52.19
Arginine_Deiminase_Pathway	3.13	1.39	0.15	52.34
Polysaccharide_deacetylases	0.5	2.36	0.15	52.48
COG1272_Experimental	3.8	5.65	0.14	52.63
Riboflavin,_FMN_and_FAD_metabolism	15.95	14.11	0.14	52.77
ABC_transporter_dipeptide_(TC_3.A.1.5.2)	13.77	14.34	0.14	52.92
Type_4_conjugative_transfer_system,_IncI1_type	3.81	1.97	0.14	53.06
CO_Dehydrogenase	6.9	5.07	0.14	53.2
DNA_topoisomerases,_Type_II,_ATP-dependent	15.26	13.44	0.14	53.35
Thioredoxin-disulfide_reductase	18.4	20.22	0.14	53.49
Phage_shock_protein_(psp)_operon	3.45	5.27	0.14	53.63
CBSS-316057.3.peg.659	8.63	9.84	0.14	53.77
Universal_GTPases	35.47	37.02	0.14	53.91
GABA_and_putrescine_metabolism_from_cluters	9.95	11.5	0.14	54.06
Experimental_-Creatinine_degradation	9.98	10.2	0.14	54.2
CBSS-281309.1.peg.50	27.53	28.87	0.14	54.34
tRNA_processing	23.25	25.04	0.14	54.48
Cholera_toxin	1.8	0.68	0.14	54.62
Methanogenesis	3.44	1.64	0.14	54.76
Alkanesulfonate_assimilation	12.68	10.88	0.14	54.9
Photosystem_II-type_photosynthetic_reaction_center	3.61	5.4	0.14	55.05
Heat_shock_dnaK_gene_cluster_extended	18.74	19.18	0.14	55.18
Core_Oligosaccharide_Glycosylation_in_Pseudomonas	5.94	4.32	0.14	55.32
EC699-706	20.28	22.05	0.14	55.46
Pyrimidine_utilization	9.79	10.02	0.14	55.6
RNA_polymerase_III	3.42	3.01	0.14	55.74
Pyruvate_metabolism_II:_acetyl-CoA,_acetogenesis_from_pyruvate	32.86	31.99	0.14	55.88
Putative_sugar_ABC_transporter_(ytf_cluster)	5.09	3.34	0.14	56.01
CBSS-314225.3.peg.515	7.7	6.74	0.14	56.15
Outer_membrane	12.01	12.54	0.14	56.29
Respiratory_dehydrogenases_1	20.61	21.69	0.14	56.42
Spliceosome	1.72	0	0.14	56.56
CBSS-320388.3.peg.3759	2.72	1	0.14	56.69
Gentisare_degradation	6.82	5.16	0.13	56.83
Synthesis_of_osmoregulated_periplasmic_glucans	2.77	3.48	0.13	56.96
CBSS-316279.3.peg.746	9.43	10.96	0.13	57.09
CBSS-176299.3.peg.235	3.53	2.88	0.13	57.23
CBSS-257314.1.peg.752	9.52	7.82	0.13	57.36
tRNA_nucleotidyltransferase	9.61	7.93	0.13	57.49
Universal_stress_protein_family	1.87	3.48	0.13	57.63
Salicylate_ester_degradation	3.82	2.28	0.13	57.76
CBSS-316057.3.peg.1308	20.53	21.74	0.13	57.89
CBSS-306254.1.peg.1508	11.5	10.14	0.13	58.02
Acetone_Butanol_Ethanol_Synthesis	6.24	4.58	0.13	58.15
YgfZ-Fe-S_clustering	12.53	11.7	0.13	58.28
Two_cell_division_clusters_relating_to_chromosome_partitioning	14.83	14.69	0.13	58.41
Type_IV_pilus	8.85	10.39	0.13	58.54
Bacterial_RNA-metabolizing_Zn-dependent_hydrolases	17.19	17.05	0.13	58.67
EC49-61	10.38	11.71	0.13	58.8
Beta-Glucoside_Metabolism	2.9	4.56	0.13	58.93
Glycerolipid_and_Glycerophospholipid_Metabolism_in_Bacteria	24.18	25.83	0.13	59.06
Dimethylarginine_metabolism	7.49	8.72	0.13	59.19
Arsenic_resistance	4.13	5.58	0.13	59.32
Benzoate_degradation	8.12	7.18	0.13	59.45
Experimental-Ubiquinone_BiosynthesisVDC	25.87	24.74	0.13	59.58
PnuC-like_transporters	1.71	3.35	0.13	59.71
Glycine_Biosynthesis	10.62	12.26	0.13	59.84
CBSS-52598.3.peg.2843	4	2.64	0.13	59.96
Potassium_homeostasis	16.11	17.74	0.13	60.09
YaaA	6.52	8.14	0.13	60.22
Salicylate_and_gentisate_catabolism	9.54	8.75	0.13	60.35
Iron-sulfur_experimental	35.25	34.83	0.13	60.47
Teichoic_and_lipoteichoic_acids_biosynthesis	9.82	11.43	0.13	60.6
Unknown_oligosaccharide_utilization_Sde_1396	4.2	5.81	0.13	60.73
CBSS-412883.3.peg.2513	8.69	10.29	0.13	60.85
Copper_homeostasis	21.02	19.58	0.13	60.98
2-Ketogluconate_Utilization	2.28	0.81	0.13	61.1
Hfl_operon	11.44	10.87	0.13	61.23
Phenylpropanoid_compound_degradation	11.98	10.76	0.13	61.35
Major_Outer_Membrane_Proteins	9.82	11.24	0.12	61.48
CBSS-393133.3.peg.2787	3.6	2.01	0.12	61.6
RNA_polymerase_II	6.27	5.61	0.12	61.73
Archease2	1.83	0.25	0.12	61.85
Sulfatases_and_sulfatase_modifying_factor_1	11.06	12.35	0.12	61.97
Siderophore_enterobactin_biosynthesis_and_ferric_enterbactin_transport	6.22	7.24	0.12	62.09
Soluble_cytochromes_and_functionally_related_electron_carriers	12.69	11.72	0.12	62.22
Lysine_Biosynthesis_DAP_Pathway	31.85	33.41	0.12	62.34
Chlorophyll_Biosynthesis	10.99	12.01	0.12	62.46
Biogenesis_of_c-type_cytochromes	17.39	18.95	0.12	62.58
Ribonucleotide_reduction	24.19	22.79	0.12	62.71
N-linked_Glycosylation_in_Bacteria	12.62	11.09	0.12	62.83
Molybdopterin_biosynthesis	13.23	12.56	0.12	62.95
Acriflavin_resistance_cluster	22.34	23.89	0.12	63.07
Embden-Meyerhof_and_Gluconeogenesis_Archaeal	16.76	15.22	0.12	63.19
YgjD_and_YeaZ	6.32	7.39	0.12	63.31
Fatty_Acid_Biosynthesis_FASII	30.25	31.7	0.12	63.43
Iojap	8.06	9.58	0.12	63.55
Choline_Transport	11.03	12.07	0.12	63.67
Periplasmic_Stress_Response	12.33	13.41	0.12	63.79
ABC_transporter_peptide_(TC_3.A.1.5.5)	2	3.51	0.12	63.91
CBSS-196164.1.peg.461	11.44	9.96	0.12	64.03
Murein_hydrolase_regulation_and_cell_death	3.39	4.9	0.12	64.14
Queuosine-Archaeosine_Biosynthesis	25.83	24.32	0.12	64.26
Lactose_and_Galactose_Uptake_and_Utilization	13.79	15.29	0.12	64.38
CRISPRs	3.52	2.01	0.12	64.5
Fermentations:_Lactate	13.63	13.37	0.12	64.62
Dissimilatory_nitrite_reductase	1.5	0	0.12	64.73
CBSS-56780.10.peg.1536	15.28	16.77	0.12	64.85
RNA_processing_and_degradation,_bacterial	19.04	20.53	0.12	64.97
Beta-lactamase	17.42	17.4	0.12	65.09
RNA_polymerase_II_initiation_factors	3.15	1.65	0.12	65.2
CBSS-281090.3.peg.464	10.49	11.55	0.12	65.32
Protein_chaperones	25.89	24.47	0.12	65.44
Bilin_Biosynthesis	2.23	2.24	0.12	65.55
RNA_polymerase_I	1.73	0.25	0.12	65.67
dTDP-rhamnose_synthesis	18.48	18.31	0.12	65.78
Glutamine_synthetases	9.55	9.21	0.12	65.9
Photorespiration_(oxidative_C2_cycle)	4.35	3.04	0.12	66.01
USS-DB-7	4.3	4.85	0.12	66.13
Xylose_utilization	11.73	13.05	0.12	66.24
Histidine_Biosynthesis	31.7	31.09	0.11	66.36
CBSS-89187.3.peg.2957	7.63	7.74	0.11	66.47
Aromatic_Amin_Catabolism	10.7	11.66	0.11	66.59
CBSS-323850.3.peg.3269	13.59	14.97	0.11	66.7
CBSS-316057.3.peg.563	7.07	6.16	0.11	66.81
ABC_transporter_tungstate_(TC_3.A.1.6.2)	7.16	6.49	0.11	66.93
Hyperosmotic_ectoine_biosynthesis	2.7	1.41	0.11	67.04
Signal_peptidase	1.93	0.5	0.11	67.15
Pterin_metabolism_3	18.12	19.36	0.11	67.26
Polyhydroxybutyrate_metabolism	15.21	14.12	0.11	67.38
Terminal_cytochrome_oxidases	5.92	7.34	0.11	67.49
N-heterocyclic_aromatic_compound_degradation	2.28	0.85	0.11	67.6
CBSS-243277.1.peg.511	12.14	11.82	0.11	67.71
TrmE_experimental	20.19	21.19	0.11	67.82
Putative_sulfate_assimilation_cluster	3.12	1.82	0.11	67.93
Bacterial_light-harvesting_proteins	2.12	0.97	0.11	68.04
Quorum_sensing_in_Yersinia	1.41	1.37	0.11	68.15
CMP-N-acetylneuraminate_Biosynthesis	13.38	11.96	0.11	68.27
p-Hydroxybenzoate_degradation	2.83	2.01	0.11	68.38
SigmaB_stress_responce_regulation	4.12	5.53	0.11	68.49
Transcription_factors_cyanobacterial_RpoD-like_sigma_factors	2.98	1.87	0.11	68.6
Pterin_biosynthesis	2.34	3.58	0.11	68.71
Staphylococcal_pathogenicity_islands_SaPI	9.19	10.49	0.11	68.82
Group_II_intron-associated_genes	10.33	9.76	0.11	68.93
2-methylcitrate_to_2-methylaconitate_metabolism_cluster	3.3	3.13	0.11	69.04
Periplasmic_disulfide_interchange	13.84	13.5	0.11	69.15
DNA-binding_regulatory_proteins,_strays	5.08	6.38	0.11	69.25
De_Novo_Purine_Biosynthesis	34.78	33.39	0.11	69.36
Nitric_oxide_synthase	6.52	5.14	0.11	69.47
Type_4_secretion_and_conjugative_transfer	4.93	5.43	0.11	69.58
Cluster-based_Subsystem_Grouping_Hypotheticals_-_perhaps_Proteosome_Related	3.81	3.12	0.11	69.69
MexE-MexF-OprN_Multidrug_Efflux_System	1.5	2.88	0.11	69.79
Aromatic_amino_acid_interconversions_with_aryl_acids	7.76	7.37	0.11	69.9
Cluster_Ytf_and_putative_sugar_transporter	6.94	6.8	0.11	70.01
CBSS-316057.3.peg.3521	9.43	9.07	0.11	70.12
Unknown_sugar_utilization_(cluster_ydeVWYZ)	1.37	0	0.11	70.22
Tolerance_to_Furfural-Induced_Stress	1.37	0	0.11	70.33
GJO_regulatory_system_scratch	5.7	4.72	0.11	70.44
Fructooligosaccharides(FOS)_and_Raffinose_Utilization	3.74	2.37	0.11	70.54
Acetyl-CoA_fermentation_to_Butyrate	21.85	20.87	0.11	70.65
Flavanone_biosynthesis	3.31	4.43	0.11	70.76
Ribosome_activity_modulation	4.3	5.15	0.11	70.86
Biotin_biosynthesis	13.53	13.93	0.11	70.97
Lactate_utilization	11.86	11.48	0.11	71.08
Listeria_Pathogenicity_Island_LIPI-1_extended	1	2.35	0.11	71.18
Common_Pathway_For_Synthesis_of_Aromatic_Compounds_(DAHP_synthase_to_chorismate)	25.72	25.17	0.11	71.29
Tryptophan_synthesis	21.62	20.32	0.1	71.39
Chlorophyll_Degradation	2.62	1.29	0.1	71.5
Threonine_degradation	13.85	13.48	0.1	71.6
Conjugative_transposon,_Bacteroidales	2.08	1.62	0.1	71.71
Oxidative_stress	19.85	21.08	0.1	71.81
CBSS-269801.1.peg.1725	2.62	3.8	0.1	71.91
Catechol_branch_of_beta-ketoadipate_pathway	13.09	13.78	0.1	72.02
Deoxyribose_and_Deoxynucleoside_Catabolism	13.77	14.66	0.1	72.12
CBSS-288681.3.peg.1039	4.25	2.94	0.1	72.22
Polyadenylation_bacterial	6.96	8.27	0.1	72.33
Pyruvate_metabolism_I:_anaplerotic_reactions,_PEP	24.91	24.22	0.1	72.43
Methanopterin_biosynthesis2	2.64	1.35	0.1	72.53
Trehalose_Biosynthesis	7.54	7.82	0.1	72.63
Plasmid_replication	0.87	1.64	0.1	72.73
Transcription_initiation,_bacterial_sigma_factors	16.27	17.37	0.1	72.83
Triacylglycerol_metabolism	4.69	5.98	0.1	72.93
Protocatechuate_branch_of_beta-ketoadipate_pathway	6.11	7.17	0.1	73.03
Trehalose_Uptake_and_Utilization	4.69	5.86	0.1	73.13
N-Acetyl-Galactosamine_and_Galactosamine_Utilization	1.73	3.01	0.1	73.23
Lipoic_acid_metabolism	12.84	14.11	0.1	73.33
Rhamnose_containing_glycans	15.36	16.53	0.1	73.43
CBSS-176299.4.peg.1292	22.02	23.29	0.1	73.53
trimethylamine_N-oxide_(TMAO)_reductase	3.68	3.55	0.1	73.63
Cyanobacterial_Circadian_Clock	7.35	7.77	0.1	73.73
CBSS-224911.1.peg.7673	4.16	2.91	0.1	73.83
Unknown_sugar_utilization_(cluster_yphABCDEFG)	1.5	0.25	0.1	73.93
Anthrose_Biosynthesis	1.5	0.35	0.1	74.02
Arginine_and_Ornithine_Degradation	10.98	9.87	0.1	74.12
CBSS-393121.3.peg.1913	13.27	14.05	0.1	74.22
Bacterial_Cell_Division	22.13	22.03	0.1	74.32
CBSS-393130.3.peg.794	4.63	3.39	0.1	74.41
Dihydroxyacetone_kinases	5.43	5.87	0.1	74.51
Lipoprotein_sorting_system	12.4	11.81	0.1	74.61
coenzyme_M_biosynthesis	3.6	2.36	0.1	74.7
Sialic_Acid_Metabolism	18.51	18.94	0.1	74.8
DNA_structural_proteins,_bacterial	9.07	10.22	0.1	74.9
Selenocysteine_metabolism	7.71	7.57	0.1	74.99
Nitrogen_fixation	3.05	1.91	0.1	75.09
CBSS-316057.3.peg.1294	11.77	12.4	0.1	75.19
D-galactarate,_D-glucarate_and_D-glycerate_catabolism	1.87	3.09	0.1	75.28
CBSS-237727.3.peg.501	1.22	0.6	0.1	75.38
Coagulation_cascade	1.22	0.93	0.1	75.47
Putative_hemin_transporter	9.37	10.48	0.1	75.57
Isoprenoid_Biosynthesis	26.86	27.23	0.1	75.67
pVir_Plasmid_of_Campylobacter	0.5	1.47	0.1	75.76
carnitine_metabolism	4.24	3.01	0.1	75.86
Bacterial_Endolysins:_autolysins,_phage,_and_phage-like_lysins	2.22	3.04	0.1	75.95
tRNA_aminoacylation	56.94	57.13	0.1	76.05
Peptidyl-prolyl_cis-trans_isomerase	11.85	13.06	0.09	76.14
CBSS-326442.4.peg.1852	13.94	15.15	0.09	76.24
ABC_transporter_glutamine_(TC_3.A.1.3.2)	7.07	7.04	0.09	76.33
Siderophore_Yersiniabactin_Biosynthesis	1.41	0.5	0.09	76.43
Glycerol_fermenation_to_1,3-propanediol	1.21	0	0.09	76.52
Propanediol_utilization	1.71	0.5	0.09	76.62
Resistance_to_fluoroquinolones	24.71	25.92	0.09	76.71
CR_clusters_Euk_4	1.71	0.5	0.09	76.81
CBSS-323097.3.peg.2594	9.85	11	0.09	76.9
D-tyrosyl-tRNA(Tyr)_deacylase	4.9	5.14	0.09	76.99
Glycogen_metabolism	5.83	5.23	0.09	77.08
Transcription_factors_bacterial	21.45	22.62	0.09	77.18
Transport_of_Molybdenum	4	3.28	0.09	77.27
Colanic_acid_biosynthesis	5.61	6.67	0.09	77.36
Siderophore_pyochelin	0.5	1.41	0.09	77.45
Flavodoxin	3.44	2.28	0.09	77.54
Formate_hydrogenase	16.24	15.88	0.09	77.63
Phenylalanine_and_Tyrosine_Branches_from_Chorismate	13.17	12.06	0.09	77.72
ECF_class_transporters	6.32	6.11	0.09	77.81
Purine_Utilization	16.06	15.17	0.09	77.9
Proteasome_bacterial	25.32	26.33	0.09	77.99
Ribosome_LSU_bacterial	32.56	32.27	0.09	78.08
Biolumenescence	4.27	4.05	0.09	78.17
PQQ-dependent_quinoprotein_dehydrogenases	12.48	11.38	0.09	78.26
DNA_Helicase_of_Unknown_Function	1.37	2.41	0.09	78.35
Capsular_Polysaccharide_(CPS)_of_Campylobacter	0.87	1.8	0.09	78.44
Archaeal_Flagellum	1.62	0.6	0.09	78.52
pH_adaptation_potassium_efflux_system	1.12	0.25	0.09	78.61
Reductive_Dechlorination	1.37	0.35	0.09	78.7
Exopolysaccharide_Biosynthesis	3.19	4.08	0.09	78.79
CBSS-370552.3.peg.1240	1.37	0.25	0.09	78.87
Biphenyl_Degradation	6.7	5.93	0.09	78.96
Restriction-Modification_System	11.1	11.56	0.09	79.05
Transport_of_Zinc	14.23	15.34	0.09	79.13
CBSS-335283.3.peg.454	23.18	23.87	0.09	79.22
Hexose_Phosphate_Uptake_System	2.12	3.22	0.09	79.31
D-allose_utilization	1.21	0.5	0.09	79.39
Sex_pheromones_in_Enterococcus_faecalis_and_other_Firmicutes	3.07	1.97	0.09	79.48
Biofilm_Adhesin_Biosynthesis	2.28	1.18	0.09	79.57
RNA_polymerase_bacterial	26.58	26.2	0.09	79.65
CBSS-221988.1.peg.2137	10.19	10.93	0.09	79.74
Erythritol_utilization	3.23	2.14	0.09	79.82
Carbon_Starvation	6.59	6.1	0.09	79.91
Glycerate_metabolism	15.85	16.33	0.08	79.99
Carbonate_Biomineralization	2.19	3.04	0.08	80.08
Succinate_dehydrogenase	16.68	15.66	0.08	80.16
tRNA_modification_Archaea_Henri	14.37	13.75	0.08	80.25
RNA_polymerase_III_initiation_factors	2.24	1.16	0.08	80.33
Fermentations:_Mixed_acid	6.03	6.15	0.08	80.41
Redox-dependent_regulation_of_nucleus_processes	5	6.05	0.08	80.5
Cytolysin_and_Lipase_operon_in_Vibrio	0.5	1.31	0.08	80.58
CBSS-354.1.peg.2917	6.44	7.4	0.08	80.66
Hypothetical_Related_to_Dihydroorotate_dehydrogenase	3.16	3.18	0.08	80.75
CBSS-160492.1.peg.550	10.49	11.54	0.08	80.83
CBSS-630.2.peg.3360	16.25	16.78	0.08	80.91
rRNA_modification_Bacteria	6.85	7.9	0.08	80.99
CBSS-243265.1.peg.4415	2.22	1.3	0.08	81.08
YjeE	10.77	10.45	0.08	81.16
Phenylpropionate_Degradation	2.72	1.95	0.08	81.24
Terminal_cytochrome_C_oxidases	24.91	24.36	0.08	81.32
Tricarballylate_Utilization	0.5	1.29	0.08	81.4
CBSS-243265.1.peg.3592	0.5	1.54	0.08	81.48
CBSS-265072.7.peg.546	6.16	7.19	0.08	81.56
Propionyl-CoA_to_Succinyl-CoA_Module	7.89	8.93	0.08	81.64
Serine_Biosynthesis	18.52	18.95	0.08	81.73
Glutamine,_Glutamate,_Aspartate_and_Asparagine_Biosynthesis	13.84	12.81	0.08	81.81
Inorganic_Sulfur_Assimilation	12.26	11.29	0.08	81.89
Listeria_surface_proteins:_Internalin-like_proteins	5.99	5.46	0.08	81.97
Arginine_Biosynthesis_extended	6.4	7.14	0.08	82.05
YbbK	2.74	1.72	0.08	82.13
Neotrehalosadiamine_(NTD)_Biosynthesis_Operon	2.12	1.46	0.08	82.2
Octadecanoids	0.71	1.62	0.08	82.28
Anaerobic_benzoate_metabolism	8.83	9.76	0.08	82.36
(GlcNAc)2_Catabolic_Operon	2.7	2.07	0.08	82.44
Serotype_determining_Capsular_polysaccharide_biosynthesis_in_Staphylococcus	2.22	2.83	0.08	82.52
CBSS-292415.3.peg.2341	6.91	7.13	0.08	82.6
Ribitol,_Xylitol,_Arabitol,_Mannitol_and_Sorbitol_utilization	13.18	12.91	0.08	82.68
Proteolysis_in_bacteria,_ATP-dependent	4.51	4.87	0.08	82.76
A_Hypothetical_Protein_Related_to_Proline_Metabolism	1.5	0.68	0.08	82.84
CBSS-222523.1.peg.1311	0	1	0.08	82.91
Pyridoxin(Vitamin_B6)_Degradation_Pathway	1	0	0.08	82.99
Ribonuclease_P_archaeal_and_eukaryal	1	0	0.08	83.07
Prophage-encoded_Rst_operon	1	0	0.08	83.15
Protein_Acetylation_and_Deacetylation_in_Bacteria	1.5	0.5	0.08	83.23
ABC_transporter_L-proline_glycine_betaine_(TC_3.A.1.12.1)	0.71	1.35	0.08	83.31
Stringent_Response,_(p)ppGpp_metabolism	7.51	7.19	0.08	83.38
General_secretory_pathway_(Sec-SRP)_complex_(TC_3.A.5.1.1)	26.02	26.56	0.08	83.46
Adhesins_in_Staphylococcus	1.37	0.91	0.08	83.54
Control_of_Swarming_in_Vibrio_and_Shewanella_species	0.5	0.99	0.08	83.62
Staphylococcus_aureus_hypothetical_repetitive_gene_loci	0.71	1.35	0.08	83.69
Sporulation-related_Hypotheticals	0.5	1.49	0.08	83.77
Naphtalene_and_antracene_degradation	5.14	4.33	0.08	83.85
CBSS-290633.1.peg.1906	6.4	5.68	0.08	83.93
Glyoxylate_bypass	5.08	5.92	0.08	84
CBSS-251221.1.peg.1863	13.04	12.22	0.08	84.08
CO2_uptake,_carboxysome	11.33	10.35	0.08	84.16
Aromatic_amino_acid_degradation	7.93	7.54	0.08	84.24
D-Galacturonate_Utilization	5.29	6.13	0.08	84.31
mycolic_acid_synthesis	4.53	3.96	0.08	84.39
YHI9	6.59	6.88	0.08	84.47
Widespread_colonization_island	6.3	6.55	0.08	84.54
C_jejuni_colonization_of_chick_caeca	2.09	1.25	0.08	84.62
CBSS-196620.1.peg.2477	2.09	1.12	0.08	84.7
D-gluconate_and_ketogluconates_metabolism	15.84	14.87	0.08	84.77
Lactose_utilization	1.93	1.7	0.08	84.85
Transport_of_Iron	17.83	17.16	0.08	84.92
HtrA_and_Sec_secretion	1.21	0.25	0.08	85
The_mdtABCD_multidrug_resistance_cluster	1.21	0.35	0.08	85.07
Steroid_sulfates	1.21	0.35	0.08	85.15
Clavulanic_acid_biosynthesis	1.21	0.25	0.07	85.22
Xanthan_Exopolysaccharide_Biosynthesis_and_Export	1.21	0.35	0.07	85.3
Leucine_Biosynthesis	1.21	0.25	0.07	85.37
Orphan_regulatory_proteins	3.22	3.84	0.07	85.45
Campylobacter_Iron_Metabolism	8.31	9.14	0.07	85.52
D-galactonate_catabolism	4.37	3.65	0.07	85.6
Sulfate_assimilation	8.57	8.41	0.07	85.67
Central_meta-cleavage_pathway_of_aromatic_compound_degradation	11.25	12.01	0.07	85.75
Na+_translocating_decarboxylases_and_related_biotin-dependent_enzymes	7.21	7.94	0.07	85.82
Toluene_degradation	4.3	3.35	0.07	85.89
L-fucose_utilization	3.58	3.4	0.07	85.97
Hemin_transport_system	6.02	6.89	0.07	86.04
Rubrerythrin	2.22	2.44	0.07	86.12
Multidrug_Resistance,_Tripartite_Systems_Found_in_Gram_Negative_Bacteria	3.16	2.22	0.07	86.19
MukBEF_Chromosome_Condensation	0.87	0.75	0.07	86.26
Purine_nucleotide_synthesis_regulator	0.71	1.18	0.07	86.34
CBSS-176299.4.peg.1996	26.26	26.71	0.07	86.41
Serine-glyoxylate_cycle	42	42.75	0.07	86.48
ABC_transporter_alkylphosphonate_(TC_3.A.1.9.1)	7.91	7.65	0.07	86.55
Lipid_A_modifications	4.63	5.3	0.07	86.63
L-fucose_utilization_temp	8.74	9.22	0.07	86.7
Conserved_gene_cluster_associated_with_Met-tRNA_formyltransferase	19.02	19.76	0.07	86.77
Protein_secretion_by_ABC-type_exporters	3.31	2.41	0.07	86.84
CBSS-84588.1.peg.1247	2.44	2.38	0.07	86.91
NiFe_hydrogenase_maturation	2.53	2.77	0.07	86.98
Denitrification	2.45	2.67	0.07	87.05
CBSS-312309.3.peg.1965	13.36	13.58	0.07	87.12
CBSS-261591.3.peg.3916	17.48	17.43	0.07	87.19
Membrane-bound_Ni,_Fe-hydrogenase	2.12	1.57	0.07	87.26
Carbon_monoxide_induced_hydrogenase	5	4.1	0.07	87.33
Folate_transporters	7.28	6.62	0.07	87.4
Phenylacetate_pathway_of_aromatic_compound_degradation	16.51	17	0.07	87.47
4-Hydroxyphenylacetic_acid_catabolic_pathway	4.11	4.53	0.07	87.54
Two-component_sensor_regulator_linked_to_Carbon_Starvation_Protein_A	2.9	3.23	0.07	87.61
Transporters_In_Models	18.52	19.4	0.07	87.68
A_Gram-positive_cluster_that_relates_ribosomal_protein_L28P_to_a_set_of_uncharacterized_proteins	4.4	3.52	0.07	87.75
CBSS-296591.1.peg.2330	24.04	23.37	0.07	87.82
Chloroaromatic_degradation_pathway	2.09	1.29	0.07	87.89
p-cymene_degradation	1.62	0.85	0.07	87.96
P38_MAP_kinase_pathways	1.62	0.85	0.07	88.02
Vibrio_Core_Oligosaccharide_Biosynthesis	2.41	2.43	0.07	88.09
CBSS-269482.1.peg.1294	13.15	13.15	0.07	88.16
Streptococcus_pyogenes_Virulome	2.58	2.44	0.07	88.23
CBSS-393123.3.peg.1754	3.64	4.07	0.07	88.3
Prophage_lysogenic_conversion_modules	1.83	1.24	0.07	88.36
pyrimidine_conversions	25.81	25.95	0.07	88.43
Acetophenone_carboxylase	1.73	1.37	0.07	88.5
Teicoplanin-resistance_in_Staphylococcus	1.62	1.21	0.07	88.57
Alpha-acetolactate_operon	0.87	0	0.07	88.64
Pterin_metabolism	0.87	0	0.07	88.7
Sphingolipid_biosynthesis	0.87	0	0.07	88.77
Phenylalanine_synthesis	0.87	0.25	0.07	88.84
Formate_dehydrogenase	1.37	0.5	0.07	88.91
CBSS-159087.4.peg.2189	1.37	0.6	0.07	88.98
Heme,_hemin_uptake_and_utilization_systems_in_GramPositives	4.57	5.15	0.07	89.04
CBSS-214092.1.peg.3450	0.87	1.1	0.07	89.11
Cyanophycin_metabolism	0.87	1.12	0.07	89.18
Xanthosine_utilization_(xap_region)	1.87	1.3	0.07	89.25
Leucine_Degradation_and_HMG-CoA_Metabolism	4.06	4.76	0.07	89.31
Flagellum	22.47	23.04	0.07	89.38
CBSS-224911.1.peg.435	13.41	13.4	0.07	89.45
YeiH	3.54	3.33	0.07	89.52
PA0057_cluster	1.71	0.93	0.07	89.58
Biofilm_formation_in_Staphylococcus	0	0.85	0.07	89.65
Pterin_carbinolamine_dehydratase	1	0.35	0.07	89.72
Competence_or_DNA_damage-inducible_protein_CinA_and_related_protein_families	16.91	17.76	0.07	89.78
CBSS-196164.1.peg.1690	25.63	25.41	0.07	89.85
CBSS-269801.1.peg.2186	1.98	1.14	0.07	89.92
Adhesion_of_Campylobacter	3.3	2.46	0.07	89.98
Integrons	2.22	3.06	0.07	90.05
Pyrroloquinoline_Quinone_biosynthesis	8.89	9.67	0.07	90.11
NAD_and_NADP_cofactor_biosynthesis_global	25.67	25.52	0.07	90.18
Fructose_utilization	5.15	5.14	0.07	90.24
Methicillin_resistance_in_Staphylococci	3.84	3.18	0.07	90.31
Tetracycline_resistance,_ribosome_protection_type	1.93	1.1	0.06	90.37
CBSS-176279.3.peg.1389	3.23	4.06	0.06	90.44
Auxin_biosynthesis	1.82	2.09	0.06	90.5
Cyanate_hydrolysis	2.85	2.24	0.06	90.57
Benzoate_catabolism	2.34	2.64	0.06	90.63
Glyoxylate_Synthesis	7.28	8.09	0.06	90.7
Twin-arginine_translocation_system	10.86	11.14	0.06	90.76
Bacilysin_biosynthesis	1.41	0.6	0.06	90.82
Mannitol_Utilization	6.28	6.74	0.06	90.89
Tocopherol_Biosynthesis	1.5	1.27	0.06	90.95
Nucleolar_protein_complex	1	0.81	0.06	91.01
Ammonia_assimilation	15.2	15.97	0.06	91.08
Zinc_resistance	6.12	6.92	0.06	91.14
gram_plus_late_competence	1.37	1.41	0.06	91.2
Pseudomonas_quinolone_signal_PQS	0.5	0.56	0.06	91.27
Bacterial_cyanide_production_and_tolerance_mechanisms	1.87	1.45	0.06	91.33
Fatty_acid_degradation_regulons	8.38	7.98	0.06	91.39
SA:14-24	4.79	3.99	0.06	91.46
Lipoprotein_Biosynthesis	12.18	12.61	0.06	91.52
Regulatory_Intramembrane_Proteolysis_Pathways	3.46	2.66	0.06	91.58
Tetrathionate_respiration	2.21	2.16	0.06	91.64
Iron_acquisition_in_Vibrio	9.57	10.18	0.06	91.7
Cresol_degradation	1.21	1.89	0.06	91.77
CR_clusters_Euk_7_GlucoseP_isomerase	5.72	5.16	0.06	91.83
p-Aminobenzoyl-Glutamate_Utilization	0.5	1.04	0.06	91.89
D-Alanyl_Lipoteichoic_Acid_Biosynthesis	0.71	0.93	0.06	91.95
Toxin_co-regulated_pilus	0.5	1.04	0.06	92.01
CBSS-216592.1.peg.3534	0.71	1.14	0.06	92.07
Accessory_colonization_factor	1	0.79	0.06	92.14
CBSS-176279.3.peg.868	14.02	14.17	0.06	92.2
CBSS-228410.1.peg.134	19.83	20.46	0.06	92.26
YrdC-YciO	11.67	11.68	0.06	92.32
Curli_production	2.62	1.99	0.06	92.38
Na(+)_H(+)_antiporter	11.22	11.58	0.06	92.44
Sortase	1.71	1.18	0.06	92.5
Proteasome_archaeal	1	0.25	0.06	92.56
Vibrioferrin_synthesis	1	0.25	0.06	92.62
USS-DB-2	1	0.25	0.06	92.68
Melibiose_Utilization	2.28	2.46	0.06	92.73
Methanogenesis_from_methylated_compounds	2.32	2.3	0.06	92.79
CBSS-246196.1.peg.364	27.29	26.56	0.06	92.85
Iron-sulfur_cluster_assembly	19.68	19.3	0.06	92.91
CBSS-83333.1.peg.946	8.12	7.71	0.06	92.96
CBSS-269801.1.peg.1715	6.65	6.71	0.06	93.02
A_Gammaproteobacteria_Cluster_Relating_to_Translation	6.42	6.95	0.06	93.08
CRnot_mitoch_clusters_Euk_1	3.32	2.67	0.06	93.13
USS-DB-6	2.62	3.02	0.06	93.19
CBSS-393123.3.peg.2365	5.2	4.53	0.06	93.25
Fructose_and_Mannose_Inducible_PTS	1.21	0.71	0.06	93.3
Hydroxyaromatic_decarboxylase_family	0.71	0	0.06	93.36
Streptococcus_pyogenes_recombinatorial_zone	0.5	0.96	0.06	93.41
ATP-dependent_Nuclease	0.71	1.21	0.06	93.47
Pyruvate:ferredoxin_oxidoreductase	0.71	0.25	0.06	93.52
Gram_Positive_Competence	0.71	0.25	0.06	93.58
Listeria_surface_proteins:_LPXTG_motif	1	0.71	0.06	93.63
ABC_transporter_molybdenum_(TC_3.A.1.8.1)	0.71	0.35	0.06	93.69
MazEF_toxin-antitoxing_(programmed_cell_death)_system	0.5	0.71	0.06	93.74
RelBE_bacterial_toxin-antitoxin_system	0.5	0.71	0.06	93.8
Alpha-Amylase_locus_in_Streptocococcus	0.71	0.6	0.06	93.86
Rrf2_family_transcriptional_regulators	0.71	0.6	0.06	93.91
Capsular_Polysaccharide_Biosynthesis_in_Vibrio	0.5	0.96	0.06	93.97
Siderophore_biosynthesis_in_Staphylococci	0.71	0.85	0.06	94.02
Phosphonate_metabolism	3.54	3.32	0.06	94.08
Multidrug_Resistance,_2-protein_version_Found_in_Gram-positive_bacteria	0.71	1	0.06	94.13
Threonine_anaerobic_catabolism_gene_cluster	0.71	0.25	0.06	94.19
CBSS-393131.3.peg.612	0.71	0.25	0.06	94.24
CBSS-262719.3.peg.410	0.71	0.25	0.06	94.3
Cinnamic_Acid_Degradation	1.21	0.71	0.06	94.35
Streptococcus_pyogenes_virulence_regulators	1.21	0.6	0.06	94.41
Hypothetical_Coupled_to_RecF	3.1	2.91	0.05	94.46
Ribosome_SSU_bacterial	25.43	25.42	0.05	94.52
Formaldehyde_assimilation:_Ribulose_monophosphate_pathway	2.55	3.24	0.05	94.57
CBSS-243277.1.peg.4359	13.13	12.85	0.05	94.63
Two-component_regulatory_systems_in_Campylobacter	3.79	3.25	0.05	94.68
CR_clusters_Euk_1	2.81	3.44	0.05	94.73
ABC_transporter_iron(III)_dicitrate_(TC_3.A.1.14.1)	1.5	1.77	0.05	94.79
Superpathway_of_cysteine_biosynthesis	4.24	4.53	0.05	94.84
Experimental-PTPS	4.91	4.6	0.05	94.89
Ethanolamine_utilization	3.35	2.73	0.05	94.94
Cold_shock,_CspA_family_of_proteins	7.19	6.61	0.05	94.99
Proline_Synthesis	8.94	8.75	0.05	95.04
Coenzyme_A_Biosynthesis	26.3	26.48	0.05	95.1
Resistance_to_Vancomycin	1.93	2.23	0.05	95.15
Teichuronic_acid_biosynthesis	8.37	8.87	0.05	95.2
CBSS-342610.3.peg.1536	7.38	7.66	0.05	95.25
Copper_homeostasis:_copper_tolerance	4.83	5.28	0.05	95.3
Tolerance_to_colicin_E2	2.85	2.97	0.05	95.35
A_Glutathione-dependent_Thiol_Reductase_Assoiated_with_a_Step_in_Lysine_Biosynthesis	2.45	3.1	0.05	95.4
Biogenesis_of_cbb3-type_cytochrome_c_oxidases	4.53	5.09	0.05	95.45
Ribonuclease_H	8.57	9.2	0.05	95.5
Fatty_Acid_Biosynthesis_FASI	2.62	2.17	0.05	95.55
Proline,_4-hydroxyproline_uptake_and_utilization	22.55	22.68	0.05	95.6
Conserved_gene_cluster_possibly_involved_in_RNA_metabolism	5.87	6.41	0.05	95.65
Late_competence	4.68	4.93	0.05	95.7
Lipid_A-Ara4N_pathway_(_Polymyxin_resistance_)	12.49	12.2	0.05	95.75
Caffeic_acid_derivatives	2.78	2.86	0.05	95.8
Glycine_reductase,_sarcosine_reductase_and_betaine_reductase	7.58	7	0.05	95.85
DNA_repair,_UvrABC_system	29.84	30.14	0.05	95.9
CBSS-320372.3.peg.6046	9.85	9.76	0.05	95.95
Nudix_proteins_(nucleoside_triphosphate_hydrolases)	11.18	11.81	0.05	96
Bacitracin_Stress_Response	2.19	2.44	0.05	96.05
CBSS-222523.1.peg.3937	5.39	5.57	0.05	96.1
Phosphorylcholine_incorporation_in_LPS	3.62	3.65	0.05	96.15
Streptolysin_S_Biosynthesis_and_Transport	1.62	1.18	0.05	96.2
Listeria_phi-A118-like_prophages	1.5	1.9	0.05	96.24
Chorismate:_Intermediate_for_synthesis_of_PAPA_antibiotics,_PABA,_anthranilate,_3-hydroxyanthranilate_and_more.	19.24	19.51	0.05	96.29
Mebrane_bound_hydrogenases	1.21	1.22	0.05	96.34
HMG_CoA_Synthesis	7.18	7.79	0.05	96.39
Anaerobic_respiratory_reductases	19.63	19.53	0.05	96.44
Dehydrogenase_complexes	27.06	27.52	0.05	96.48
ABC_transporter_glutamate_aspartate_(TC_3.A.1.3.4)	3.15	2.81	0.05	96.53
Lacto-N-Biose_I_and_Galacto-N-Biose_Metabolic_Pathway	0	0.6	0.05	96.58
CBSS-412883.3.peg.390	0.5	0.35	0.05	96.63
Multiple_Antibiotic_Resistance_MAR_locus	0.5	0.6	0.05	96.67
carbazol_degradation_cluster	0.5	0.6	0.05	96.72
VieSAB_signal_transduction_system_of_Vibrio	0.5	0.6	0.05	96.77
Malonate_decarboxylase	2.32	1.78	0.05	96.82
P_uptake_(cyanobacteria)	0	0.6	0.05	96.86
CBSS-257314.1.peg.488	16.08	15.84	0.05	96.91
D-Sorbitol(D-Glucitol)_and_L-Sorbose_Utilization	2.78	2.74	0.05	96.96
Selenoprotein_O	9.84	9.61	0.05	97
L-Arabinose_utilization	7.71	8.08	0.05	97.05
Alkylphosphonate_utilization	7.58	8.12	0.05	97.09
ABC_transporter_Iron_(II)_and_Manganese	3.45	3.43	0.05	97.14
Proteorhodopsin	9.27	9.43	0.05	97.19
Pentose_phosphate_pathway	21.72	21.73	0.05	97.23
L-rhamnose_utilization	7.31	6.77	0.04	97.27
HPr_catabolite_repression_system	2.64	2.13	0.04	97.32
CBSS-235.1.peg.567	16.96	16.89	0.04	97.36
n-Phenylalkanoic_acid_degradation	4.12	4.02	0.04	97.41
Ketoisovalerate_oxidoreductase	4.69	4.44	0.04	97.45
High_affinity_phosphate_transporter_and_control_of_PHO_regulon	6.2	5.79	0.04	97.49
Nitrosative_stress	2.19	1.83	0.04	97.53
Flavohaemoglobin	10.68	10.94	0.04	97.58
De_Novo_Pyrimidine_Synthesis	26.71	26.63	0.04	97.62
CBSS-393124.3.peg.2657	4.58	4.17	0.04	97.66
Rhamnolipids_in_Pseudomonas	3.58	3.6	0.04	97.7
CBSS-243265.1.peg.198	3.3	3.6	0.04	97.74
CBSS-221109.1.peg.2233	1.98	1.47	0.04	97.78
CytR_regulation	2.12	1.72	0.04	97.82
Citrate_Metabolism,_Transport,_and_Regulation	1.73	1.22	0.04	97.86
Translation_elongation_factor_G_family	7.24	7.39	0.04	97.9
Flavocytochrome_C	0	0.5	0.04	97.94
Sucrose_utilization	0.5	0	0.04	97.98
Sporulation_Cluster_III_A	0.5	0	0.04	98.02
IbrA_and_IbrB:_co-activators_of_prophage_gene_expression	0.5	0	0.04	98.06
Streptococcus_pneumoniae_Vancomycin_Tolerance_Locus	0.5	0	0.04	98.1
ESAT-6_proteins_secretion_system_in_Firmicutes	0.5	0	0.04	98.14
Regulation_of_Oxidative_Stress_Response	1	1	0.04	98.18
Energy-conserving_hydrogenase_(ferredoxin)	0.5	0.25	0.04	98.21
Anthocyanin_biosynthesis	0.5	0.25	0.04	98.25
Phosphoglycerate_transport_system	0.5	0.25	0.04	98.29
Betaine_biosynthesis_from_glycine	0.5	0.5	0.04	98.33
LMPTP_YwlE_cluster	0.5	0.5	0.04	98.37
ESAT-6_proteins_secretion_system_in_Actinobacteria	0.5	0.5	0.04	98.41
CBSS-257314.1.peg.676	0.5	0.5	0.04	98.45
Quorum-sensing_in_Vibrio	1.5	1.54	0.04	98.49
NAD_consumption	0.5	0.25	0.04	98.53
MT1-MMP_Pericellular_Network	0.5	0.25	0.04	98.57
USS-DB-1	0.5	0.25	0.04	98.61
Isobutyryl-CoA_to_Propionyl-CoA_Module	0.5	0	0.04	98.65
Archease	0.5	0	0.04	98.68
Periplasmic_Acid_Stress_Response_in_Enterobacteria	0	0.5	0.04	98.72
Archaeal_membrane_bound_hydrogenases	0	0.5	0.04	98.76
Carbon_monoxide_dehydrogenase_maturation_factors	1	0.5	0.04	98.8
CBSS-87626.3.peg.3639	0	0.5	0.04	98.84
Perosamine_Synthesis_Vibrio	9.59	9.12	0.04	98.88
Oxygen_and_light_sensor_PpaA-PpsR	1.98	2.42	0.04	98.92
CBSS-316407.3.peg.1371	10.51	10.47	0.04	98.96
CBSS-316407.3.peg.2816	3.92	4.13	0.04	99
Glycine_cleavage_system	23.23	23.23	0.04	99.03
Bacterial_hemoglobins	1.57	1.97	0.04	99.07
Type_VI_secretion_systems	2.22	2.29	0.04	99.11
YcfH	8.69	8.77	0.04	99.14
Tannin_biosynthesis	1.21	0.96	0.04	99.18
Osmoregulation	7.13	6.92	0.04	99.21
MLST	3.67	4.03	0.04	99.25
Luciferases	1.21	0.85	0.04	99.29
L-ascorbate_utilization_(and_related_gene_clusters)	1.21	0.96	0.04	99.32
Staphylococcal_phi-Mu50B-like_prophages	0	0.43	0.03	99.36
Pyridoxin_(Vitamin_B6)_Biosynthesis	18.19	18.26	0.03	99.39
One-carbon_metabolism_by_tetrahydropterines	5.95	6.09	0.03	99.42
Acid_resistance_mechanisms	9.74	10.12	0.03	99.45
Sodium_Hydrogen_Antiporter	2.74	2.47	0.03	99.48
tRNA_aminoacylation,_mitochondrial	1.87	1.54	0.03	99.51
Sucrose-specific_PTS	0	0.35	0.03	99.54
Biogenesis_of_cytochrome_c_oxidases	14.93	14.89	0.03	99.57
Methionine_Degradation	6.44	6.22	0.03	99.6
Pyrrolysine	1.73	1.54	0.03	99.62
D-Tagatose_and_Galactitol_Utilization	3.81	3.75	0.02	99.65
YgfZ	21.22	21.25	0.02	99.67
linker_unit-arabinogalactan_synthesis	0	0.25	0.02	99.69
NusA-TFII_Cluster	0	0.25	0.02	99.71
ABC_transporter_of_unknown_substrate_X	0	0.25	0.02	99.72
Cryptic_ferrous_iron_transporter_EfeUOB	0	0.25	0.02	99.74
Bacteriocin-like_peptides_Blp	0	0.25	0.02	99.76
Biflavanoid_biosynthesis	0	0.25	0.02	99.78
Phytosterol_biosynthesis	0	0.25	0.02	99.8
Suberine_biosynthesis	0	0.25	0.02	99.82
Quorum_sensing_regulation_in_Pseudomonas	0	0.25	0.02	99.84
Streptococcal_Mga_Regulon	0	0.25	0.02	99.86
Type_III_secretion_system	0	0.25	0.02	99.88
Salmochelin-mediated_Iron_Acquisition	0	0.25	0.02	99.9
Multidrug_efflux_pump_in_Campylobacter_jejuni_(CmeABC_operon)	0	0.25	0.02	99.92
Nucleoside_triphosphate_pyrophosphohydrolase_MazG	0	0.25	0.02	99.94
2-phosphoglycolate_salvage	4.3	4.18	0.02	99.96
Mercuric_reductase	2.65	2.67	0.02	99.98
Unsaturated_Fatty_Acid_Metabolism	6.12	6.01	0.01	99.99
CBSS-393130.3.peg.129	2.45	2.34	0.01	100
Functional category	April Av.Abund.	August Av.Abund.	Contrib%	Cum.%
Photosystem_II	19.77	6.76	1.39	1.39
Cytochrome_B6-F_complex	14.47	2.99	1.09	2.48
Coenzyme_B12_biosynthesis	22.89	15.09	0.68	3.15
Choline_and_Betaine_Uptake_and_Betaine_Biosynthesis	28.74	23.27	0.65	3.8
Ton_and_Tol_transport_systems	37.52	43.56	0.53	4.33
Sulfur_oxidation	16.72	10.6	0.53	4.86
CBSS-188.1.peg.6170	16.17	18.37	0.51	5.37
Cobalt-zinc-cadmium_resistance	20.99	25.83	0.51	5.88
D-ribose_utilization	19.29	14.31	0.48	6.36
Photosystem_I	8.28	4.29	0.46	6.82
CBSS-49338.1.peg.459	23.58	19.93	0.46	7.28
Glycolate,_glyoxylate_interconversions	21.06	18.22	0.44	7.72
Urea_decomposition	14.46	9.61	0.42	8.14
Respiratory_Complex_I	30.55	28.89	0.41	8.56
Glycerol_and_Glycerol-3-phosphate_Uptake_and_Utilization	21.69	17.6	0.41	8.97
Pyrimidine_utilization	14.43	10.02	0.41	9.39
DNA_Repair_Base_Excision	19.17	22.53	0.41	9.79
Glycine_and_Serine_Utilization	15.8	17.1	0.4	10.2
CBSS-345072.3.peg.1318	17.37	18.43	0.4	10.59
CBSS-205922.3.peg.1809	12.67	8.48	0.39	10.99
Experimental_-Creatinine_degradation	13.99	10.2	0.38	11.37
CBSS-269799.3.peg.2220	17.55	16.65	0.37	11.75
Histidine_Degradation	17.23	16.76	0.37	12.12
ABC_transporter_branched-chain_amino_acid_(TC_3.A.1.4.1)	20.37	20.14	0.36	12.48
Glutaredoxins	24.13	22.81	0.35	12.83
Propionate-CoA_to_Succinate_Module	12.25	14.87	0.35	13.18
Ribosome_LSU_chloroplast	5.2	1.22	0.35	13.52
Alginate_metabolism	13.71	10.56	0.34	13.87
Type_4_secretion_and_conjugative_transfer	1.57	5.43	0.33	14.2
Polyamine_Metabolism	18.65	16.94	0.33	14.53
CBSS-258594.1.peg.3339	26.68	27.53	0.33	14.86
CBSS-176299.3.peg.235	6.64	2.88	0.33	15.18
YgfZ-Fe-S	15.01	11.74	0.33	15.51
Inositol_catabolism	15.9	12.98	0.32	15.83
Na(+)-translocating_NADH-quinone_oxidoreductase_and_rnf-like_group_of_electron_transport_complexes	19.04	19.66	0.32	16.16
Bacterial_motility:Gliding	20.08	20.37	0.32	16.47
Choline_Transport	15.73	12.07	0.32	16.79
Menaquinone_and_Phylloquinone_Biosynthesis	19.36	19.93	0.32	17.11
CBSS-246196.1.peg.364	22.92	26.56	0.32	17.42
Type_IV_pilus	6.85	10.39	0.31	17.73
Cyanobacterial_Circadian_Clock	4.27	7.77	0.3	18.03
RNA_polymerase_chloroplast	4.79	1.31	0.3	18.33
Selenocysteine_metabolism	4.11	7.57	0.3	18.64
General_Secretion_Pathway	7.66	11.12	0.3	18.94
Mannose_Metabolism	17.89	16.61	0.3	19.23
Folate_Biosynthesis	34.02	32.4	0.29	19.52
Campylobacter_Iron_Metabolism	12.4	9.14	0.28	19.81
CBSS-314225.3.peg.515	9.73	6.74	0.28	20.09
CBSS-243277.1.peg.511	14.65	11.82	0.28	20.37
Type_1_pili_(mannose-sensitive_fimbriae)	0	3.21	0.28	20.65
Ubiquinone_Menaquinone-cytochrome_c_reductase_complexes	15.87	14.13	0.27	20.92
GABA_and_putrescine_metabolism_from_cluters	14.34	11.5	0.27	21.2
CBSS-323850.3.peg.3284	12.55	14.68	0.27	21.47
CBSS-89187.3.peg.2957	10.43	7.74	0.27	21.74
tRNA_modification_E.coli	24.97	28.08	0.27	22.01
Thioredoxin-disulfide_reductase	17.17	20.22	0.26	22.27
Cellulosome	11.57	12.19	0.26	22.54
Hfl_operon	9.83	10.87	0.26	22.8
ABC_transporter_ferrichrome_(TC_3.A.1.14.3)	2.93	5.91	0.26	23.06
Conenzyme_B12_related_Hypothetical:_Clusters_with_cobST	7.38	9.41	0.25	23.31
CBSS-198094.1.peg.4426	7.75	8.2	0.25	23.56
Taurine_Utilization	8.31	6.24	0.25	23.82
CBSS-316273.3.peg.227	12.21	12.72	0.25	24.07
Glycerate_metabolism	18.6	16.33	0.25	24.32
Arginine_Biosynthesis	26.06	26.94	0.25	24.57
CBSS-323098.3.peg.2823	14.86	12.7	0.25	24.82
Utilization_of_glutathione_as_a_sulphur_source	12.92	10.3	0.25	25.07
Chlorophyll_Biosynthesis	9.13	12.01	0.25	25.32
Mannose-sensitive_hemagglutinin_type_4_pilus	1.83	4.69	0.25	25.57
Glutathione-regulated_potassium-efflux_system_and_associated_functions	25.28	27.34	0.25	25.82
Ribitol,_Xylitol,_Arabitol,_Mannitol_and_Sorbitol_utilization	14.98	12.91	0.25	26.06
YgfZ-Fe-S_clustering	9.04	11.7	0.25	26.31
Beta-lactamase	15	17.4	0.24	26.55
PmbA_and_a_Hypothetical_Protein	10.31	11.15	0.24	26.79
Multidrug_Resistance_Efflux_Pumps	20.56	19.52	0.24	27.04
Pyruvate_metabolism_II:_acetyl-CoA,_acetogenesis_from_pyruvate	29.8	31.99	0.24	27.28
Asp-tRNA(Asn)_transamidation	22.09	23.07	0.24	27.52
Molybdopterin_biosynthesis	14.97	12.56	0.24	27.76
Methionine_Biosynthesis	31.17	32.26	0.24	27.99
ABC_transporter_Iron_(II)_and_Manganese	6.17	3.43	0.24	28.23
CBSS-218491.3.peg.427	23.89	23.66	0.24	28.47
Proteasome_eukaryotic	5.41	2.68	0.24	28.71
Ribosome_SSU_chloroplast	2.69	1.22	0.23	28.94
Iron-sulfur_experimental	36.74	34.83	0.23	29.17
DNA_repair,_bacterial_RecFOR_pathway	19.81	18.36	0.23	29.41
CBSS-83332.1.peg.3803	29.82	32.31	0.23	29.64
Aromatic_amino_acid_interconversions_with_aryl_acids	4.72	7.37	0.23	29.87
Methylcitrate_cycle	8.11	8.58	0.23	30.1
Transport_of_Manganese	12.46	12.04	0.23	30.32
Hydantoin_metabolism	16.24	15.33	0.23	30.55
dTDP-rhamnose_synthesis	18.82	18.31	0.23	30.78
Lipopolysaccharide_assembly	13.55	16.16	0.23	31
DMSP_breakdown	11.23	10.41	0.22	31.22
CBSS-266117.6.peg.2476	12.76	12.12	0.22	31.45
Chorismate_Synthesis	13.52	11.29	0.22	31.67
CBSS-221988.1.peg.771	7.12	9.5	0.22	31.89
Homogentisate_pathway_of_aromatic_compound_degradation	11.45	12.02	0.22	32.11
Na(+)_H(+)_antiporter	9.06	11.58	0.22	32.33
Carotenoids	23.18	25.29	0.22	32.55
PQQ-dependent_quinoprotein_dehydrogenases	8.91	11.38	0.21	32.77
Galactosylceramide_and_Sulfatide_metabolism	15.08	15.61	0.21	32.98
Glu-tRNA(Gln)_transamidation	6.8	4.52	0.21	33.19
Mercury_resistance_operon	0	2.42	0.21	33.4
Motility_of_Campylobacter	0.71	3.12	0.21	33.61
L-2-amino-thiazoline-4-carboxylic_acid-Lcysteine_conversion	5.66	3.27	0.21	33.82
Branched_chain_amino_acid_degradation_regulons	17.03	16.16	0.21	34.02
Sucrose_Metabolism	23.8	25.55	0.21	34.23
Alanine_biosynthesis	9.36	11.33	0.21	34.44
CBSS-314267.3.peg.390	8.55	10.27	0.21	34.65
Aminotransferases:Aromatic_Pathway_and_More,_A_work_in_progress	7.88	5.94	0.21	34.85
Heat_shock_dnaK_gene_cluster_extended	20.91	19.18	0.21	35.06
CBSS-84588.1.peg.1247	0	2.38	0.21	35.26
Histidine_Biosynthesis	28.97	31.09	0.21	35.47
tRNA_aminoacylation	56.56	57.13	0.2	35.67
Listeria_Pathogenicity_Island_LIPI-1_extended	0	2.35	0.2	35.88
Acyclic_terpenes_utilization	5.61	7.94	0.2	36.08
Threonine_degradation	13.79	13.48	0.2	36.28
Type_III_secretion_system_orphans	3.84	6.14	0.2	36.48
YeiH	2.29	3.33	0.2	36.68
Protein_degradation	25.44	23.17	0.2	36.88
Valine_degradation	13.49	13.51	0.2	37.07
CBSS-316057.3.peg.1308	23.71	21.74	0.2	37.27
Salicylate_and_gentisate_catabolism	7.53	8.75	0.19	37.46
ABC_transporter_dipeptide_(TC_3.A.1.5.2)	15.06	14.34	0.19	37.66
Chitin_and_N-acetylglucosamine_utilization	12.29	12.23	0.19	37.85
Type_I_Restriction-Modification	3.98	5.37	0.19	38.04
CBSS-316057.3.peg.659	9.84	9.84	0.19	38.24
CBSS-326442.4.peg.1852	17.12	15.15	0.19	38.43
Carbon_monoxide_induced_hydrogenase	6.29	4.1	0.19	38.62
CBSS-320372.3.peg.6046	10.06	9.76	0.19	38.81
Photosystem_II-type_photosynthetic_reaction_center	3.22	5.4	0.19	39
Nitrate_and_nitrite_ammonification	5.23	7.42	0.19	39.19
Toxin-antitoxin_systems_(other_than_RelBE_and_MazEF)	2.7	2.17	0.19	39.38
Phycobilisome	2.37	2.67	0.19	39.56
Butanol_Biosynthesis	29.96	30.66	0.19	39.75
Phosphate_metabolism	41.01	43.18	0.19	39.94
Alkanesulfonate_assimilation	8.75	10.88	0.19	40.12
ABC_transporter_glutamine_(TC_3.A.1.3.2)	5.91	7.04	0.18	40.31
Acid_resistance_mechanisms	8	10.12	0.18	40.49
NAD_regulation	8.59	8.29	0.18	40.68
Glycine_cleavage_system	25.34	23.23	0.18	40.86
Entner-Doudoroff_Pathway	25.42	26.64	0.18	41.04
O-Methyl_Phosphoramidate_Capsule_Modification_in_Campylobacter	8.53	7.08	0.18	41.22
Outer_membrane	13.08	12.54	0.18	41.4
Staphylococcal_pathogenicity_islands_SaPI	10.57	10.49	0.18	41.58
Methionine_Salvage	7.4	7.17	0.18	41.76
(GlcNAc)2_Catabolic_Operon	0	2.07	0.18	41.94
Terminal_cytochrome_oxidases	5.27	7.34	0.18	42.12
4-Hydroxyphenylacetic_acid_catabolic_pathway	6.5	4.53	0.18	42.3
Translation_factors_bacterial	21.26	19.86	0.18	42.48
USS-DB-7	2.99	4.85	0.18	42.66
Acetoin,_butanediol_metabolism	12.18	11.59	0.18	42.84
Two_cell_division_clusters_relating_to_chromosome_partitioning	15.04	14.69	0.18	43.01
Allantoin_degradation	16.73	17.52	0.18	43.19
Protein_chaperones	22.88	24.47	0.18	43.36
CBSS-290633.1.peg.1906	7.57	5.68	0.17	43.53
eukaryotic_rRNA_modification_and_related_functions	3.29	1.29	0.17	43.71
Methionine_Degradation	8.2	6.22	0.17	43.88
Fermentations:_Mixed_acid	7.11	6.15	0.17	44.05
Hexitol_degradation	11.59	13.57	0.17	44.22
Dimethylarginine_metabolism	9.17	8.72	0.17	44.39
Phage_shock_protein_(psp)_operon	3.31	5.27	0.17	44.56
Methylglyoxal_Metabolism	8.49	6.59	0.17	44.73
Siderophore_enterobactin_biosynthesis_and_ferric_enterbactin_transport	6.75	7.24	0.17	44.9
Transcription_initiation,_bacterial_sigma_factors	15.63	17.37	0.17	45.07
CBSS-354.1.peg.2917	5.55	7.4	0.17	45.24
DNA-replication	43.04	42.5	0.17	45.41
Sucrose_utilization_Shewanella	2.83	4.25	0.17	45.57
ABC_transporter_oligopeptide_(TC_3.A.1.5.1)	17.58	16.29	0.16	45.74
Two-component_sensor_regulator_linked_to_Carbon_Starvation_Protein_A	2.9	3.23	0.16	45.9
CBSS-316279.3.peg.746	11.62	10.96	0.16	46.07
YgjD_and_YeaZ	9.27	7.39	0.16	46.23
D-Sorbitol(D-Glucitol)_and_L-Sorbose_Utilization	0.87	2.74	0.16	46.39
Purine_Utilization	17.04	15.17	0.16	46.56
2-methylcitrate_to_2-methylaconitate_metabolism_cluster	4.5	3.13	0.16	46.72
Biphenyl_Degradation	4.06	5.93	0.16	46.88
De_Novo_Purine_Biosynthesis	31.53	33.39	0.16	47.04
Regulatory_Intramembrane_Proteolysis_Pathways	4.53	2.66	0.16	47.2
Thiamin_biosynthesis	18.78	17.42	0.16	47.37
Experimental-Ubiquinone_BiosynthesisVDC	24.35	24.74	0.16	47.53
Acetyl-CoA_fermentation_to_Butyrate	19.52	20.87	0.16	47.69
Sugar_catabolome_in_Shewanella_species	12.48	13.99	0.16	47.85
Experimental-PTPS	6.43	4.6	0.16	48
Flagellum	21.43	23.04	0.16	48.16
Ribosome_biogenesis_bacterial	22.39	22.83	0.16	48.32
Hydrogenases	6.94	5.94	0.16	48.48
Bacterial_Chemotaxis	13.17	14.43	0.16	48.64
DNA_repair,_bacterial	38.1	38.14	0.16	48.79
CBSS-269482.1.peg.1294	11.34	13.15	0.16	48.95
Pterin_biosynthesis	1.83	3.58	0.16	49.11
Synthesis_of_osmoregulated_periplasmic_glucans	1.93	3.48	0.16	49.26
Zinc_regulated_enzymes	11.13	10.36	0.16	49.42
Lipid_A_modifications	3.5	5.3	0.16	49.58
CBSS-312309.3.peg.1965	15.33	13.58	0.16	49.73
Fermentations:_Lactate	12.43	13.37	0.15	49.89
CBSS-52598.3.peg.2843	1.5	2.64	0.15	50.04
Putative_hemin_transporter	8.7	10.48	0.15	50.19
Adhesion_of_Campylobacter	0.87	2.46	0.15	50.35
Biogenesis_of_cbb3-type_cytochrome_c_oxidases	3.32	5.09	0.15	50.5
Tn552	3.42	2.94	0.15	50.65
Polysaccharide_deacetylases	0.71	2.36	0.15	50.81
Sulfate_reduction-associated_complexes	3.05	1.91	0.15	50.96
ATP-dependent_RNA_helicases,_bacterial	19.07	18.26	0.15	51.11
Sulfatases_and_sulfatase_modifying_factor_1	12.44	12.35	0.15	51.26
Biogenesis_of_cytochrome_c_oxidases	16.62	14.89	0.15	51.41
Bacterial_RNA-metabolizing_Zn-dependent_hydrolases	17.33	17.05	0.15	51.56
GJO_regulatory_system_scratch	4.08	4.72	0.15	51.71
ECF_class_transporters	6.8	6.11	0.15	51.86
Multidrug_Resistance,_Tripartite_Systems_Found_in_Gram_Negative_Bacteria	0.5	2.22	0.15	52.01
Salicylate_ester_degradation	3.99	2.28	0.15	52.16
Central_meta-cleavage_pathway_of_aromatic_compound_degradation	10.31	12.01	0.15	52.3
CBSS-393121.3.peg.1913	15.49	14.05	0.15	52.45
CBSS-323850.3.peg.3142	2.12	3.46	0.15	52.6
tRNA_processing	25.3	25.04	0.15	52.74
Glutamine_synthetases	9.99	9.21	0.15	52.89
CBSS-243265.1.peg.198	1.91	3.6	0.15	53.04
Trehalose_Uptake_and_Utilization	5.7	5.86	0.15	53.18
Leucine_Degradation_and_HMG-CoA_Metabolism	5.41	4.76	0.14	53.33
Biolumenescence	5	4.05	0.14	53.47
rRNA_modification_Bacteria	8.29	7.9	0.14	53.61
Serine-glyoxylate_cycle	44.41	42.75	0.14	53.76
Accessory_colonization_factor	2.37	0.79	0.14	53.9
Isoleucine_degradation	15.89	14.3	0.14	54.05
Tryptophan_synthesis	19.57	20.32	0.14	54.19
Pyoverdine_biosynthesis_new	7.13	7.04	0.14	54.33
Stringent_Response,_(p)ppGpp_metabolism	6.42	7.19	0.14	54.47
Competence_or_DNA_damage-inducible_protein_CinA_and_related_protein_families	16.61	17.76	0.14	54.62
RNA_polymerase_II	6.19	5.61	0.14	54.76
Iojap	11.2	9.58	0.14	54.9
Transcription_factors_cyanobacterial_RpoD-like_sigma_factors	0.87	1.87	0.14	55.04
De_Novo_Pyrimidine_Synthesis	25.01	26.63	0.14	55.18
Octadecanoids	0	1.62	0.14	55.32
Xylose_utilization	14.13	13.05	0.14	55.46
Alkaloid_biosynthesis_from_L-lysine	4.8	5.97	0.14	55.6
Conjugative_transposon,_Bacteroidales	0	1.62	0.14	55.74
CBSS-138119.3.peg.2719	15.68	15.94	0.14	55.88
Lipoprotein_sorting_system	13.13	11.81	0.14	56.02
mycolic_acid_synthesis	2.74	3.96	0.14	56.16
Resistance_to_fluoroquinolones	26.18	25.92	0.14	56.3
Formate_hydrogenase	16.48	15.88	0.14	56.44
SigmaB_stress_responce_regulation	7.14	5.53	0.14	56.58
Mebrane_bound_hydrogenases	2.81	1.22	0.14	56.71
Ribonucleotide_reduction	21.21	22.79	0.14	56.85
Bilin_Biosynthesis	1.41	2.24	0.14	56.99
Protection_from_Reactive_Oxygen_Species	4.69	6.27	0.14	57.13
Polyadenylation_bacterial	6.69	8.27	0.14	57.26
Experimental-FO	5.95	7.44	0.14	57.4
Fructose_utilization	6.62	5.14	0.14	57.54
CBSS-393121.3.peg.2760	30.19	29.87	0.14	57.67
Biogenesis_of_c-type_cytochromes	17.38	18.95	0.14	57.81
Glycine_Biosynthesis	12.92	12.26	0.14	57.94
Benzoate_degradation	7.04	7.18	0.14	58.08
Soluble_cytochromes_and_functionally_related_electron_carriers	10.8	11.72	0.14	58.21
Glyoxylate_Synthesis	8.34	8.09	0.14	58.35
Listeria_surface_proteins:_Internalin-like_proteins	6.51	5.46	0.13	58.49
Universal_GTPases	36.17	37.02	0.13	58.62
Rhamnose_containing_glycans	15.05	16.53	0.13	58.75
CBSS-393123.3.peg.2365	6.08	4.53	0.13	58.89
Arginine_and_Ornithine_Degradation	9.39	9.87	0.13	59.02
CBSS-243265.1.peg.3592	0	1.54	0.13	59.16
Quorum-sensing_in_Vibrio	0	1.54	0.13	59.29
GroEL_GroES	10.65	11.2	0.13	59.42
CBSS-261594.1.peg.788	13.07	14.57	0.13	59.55
CBSS-316057.3.peg.563	5.53	6.16	0.13	59.69
Oxidative_stress	21.57	21.08	0.13	59.82
Bacterial_Cell_Division	21.33	22.03	0.13	59.95
RNA_polymerase_archaeal	1.37	2.87	0.13	60.08
Common_Pathway_For_Synthesis_of_Aromatic_Compounds_(DAHP_synthase_to_chorismate)	24.24	25.17	0.13	60.21
F0F1-type_ATP_synthase	27.88	27.22	0.13	60.34
PnuC-like_transporters	2.08	3.35	0.13	60.47
Phosphoglycerate_transport_system	1.72	0.25	0.13	60.6
pVir_Plasmid_of_Campylobacter	0	1.47	0.13	60.73
Transport_of_Nickel_and_Cobalt	7.75	6.55	0.13	60.85
KDO2-Lipid_A_biosynthesis	31.07	31.71	0.13	60.98
Core_Oligosaccharide_Glycosylation_in_Pseudomonas	4.18	4.32	0.13	61.11
Fe-S_cluster_assembly	8.31	9.15	0.13	61.23
Inteins	3.53	4.97	0.12	61.36
coenzyme_M_biosynthesis	3.79	2.36	0.12	61.48
CBSS-306254.1.peg.1508	9.33	10.14	0.12	61.6
Mannitol_Utilization	5.51	6.74	0.12	61.73
A_Gammaproteobacteria_Cluster_Relating_to_Translation	6.52	6.95	0.12	61.85
Toluene_degradation	1.93	3.35	0.12	61.97
Glycogen_metabolism	4.65	5.23	0.12	62.1
Ribosome_LSU_mitochondrial	1.41	0.81	0.12	62.22
Siderophore_pyochelin	0	1.41	0.12	62.34
Calvin-Benson_cycle	11.57	11.23	0.12	62.46
Hypothetical_Related_to_Dihydroorotate_dehydrogenase	1.83	3.18	0.12	62.59
Lactate_utilization	10.87	11.48	0.12	62.71
Inorganic_Sulfur_Assimilation	12.7	11.29	0.12	62.83
Di-Inositol-Phosphate_biosynthesis	4.49	5.56	0.12	62.95
Group_II_intron-associated_genes	10	9.76	0.12	63.07
CBSS-316057.3.peg.1294	12.98	12.4	0.12	63.19
tRNA_modification_Archaea_Henri	14.55	13.75	0.12	63.32
Plasmid_replication	0.5	1.64	0.12	63.44
Hemin_transport_system	5.52	6.89	0.12	63.56
MLST	5.42	4.03	0.12	63.68
Fatty_acid_degradation_regulons	6.6	7.98	0.12	63.8
EC699-706	23.39	22.05	0.12	63.92
L-rhamnose_utilization	5.4	6.77	0.12	64.04
Aromatic_amino_acid_degradation	7.07	7.54	0.12	64.16
CBSS-257314.1.peg.752	8.77	7.82	0.12	64.28
DNA-binding_regulatory_proteins,_strays	6.17	6.38	0.12	64.4
Superpathway_of_cysteine_biosynthesis	5.83	4.53	0.12	64.52
D-tyrosyl-tRNA(Tyr)_deacylase	4.53	5.14	0.12	64.64
Methanogenesis_from_methylated_compounds	3.67	2.3	0.12	64.75
Biotin_biosynthesis	13.25	13.93	0.12	64.87
Threonine_and_Homoserine_Biosynthesis	24.05	24.64	0.12	64.99
Bacterial_cyanide_production_and_tolerance_mechanisms	2.66	1.45	0.12	65.11
CBSS-412883.3.peg.2513	10.79	10.29	0.12	65.23
Isoprenoid_Biosynthesis	26.88	27.23	0.12	65.35
Acetone_Butanol_Ethanol_Synthesis	3.22	4.58	0.12	65.47
CMP-N-acetylneuraminate_Biosynthesis	10.6	11.96	0.12	65.58
Cluster-based_Subsystem_Grouping_Hypotheticals_-_perhaps_Proteosome_Related	1.83	3.12	0.12	65.7
Glyoxylate_bypass	4.76	5.92	0.12	65.82
Periplasmic_disulfide_interchange	14.85	13.5	0.12	65.94
Arginine_Biosynthesis_extended	5.79	7.14	0.12	66.05
NiFe_hydrogenase_maturation	1.5	2.77	0.12	66.17
Cyanophycin_metabolism	2.45	1.12	0.12	66.28
Pyridoxin_(Vitamin_B6)_Biosynthesis	16.93	18.26	0.12	66.4
Succinate_dehydrogenase	14.34	15.66	0.11	66.51
Listeria_surface_proteins:_LPXTG_motif	2.03	0.71	0.11	66.63
methanopterin_biosynthesis	1.32	1.54	0.11	66.74
Prophage_lysogenic_conversion_modules	1.32	1.24	0.11	66.86
2-Ketogluconate_Utilization	1.82	0.81	0.11	66.97
Pseudaminic_Acid_Biosynthesis	3.05	3.9	0.11	67.09
Lactose_utilization	1.22	1.7	0.11	67.2
Deoxyribose_and_Deoxynucleoside_Catabolism	14.88	14.66	0.11	67.32
trimethylamine_N-oxide_(TMAO)_reductase	4.11	3.55	0.11	67.43
Conserved_gene_cluster_possibly_involved_in_RNA_metabolism	5.3	6.41	0.11	67.54
Cytolysin_and_Lipase_operon_in_Vibrio	0	1.31	0.11	67.66
CO2_uptake,_carboxysome	11.66	10.35	0.11	67.77
Major_Outer_Membrane_Proteins	11.44	11.24	0.11	67.88
Ribosome_SSU_mitochondrial	2.3	1.54	0.11	68
Acriflavin_resistance_cluster	22.73	23.89	0.11	68.11
CBSS-261591.3.peg.3916	16.59	17.43	0.11	68.22
N-Acetyl-Galactosamine_and_Galactosamine_Utilization	1.71	3.01	0.11	68.34
Heme_and_Siroheme_Biosynthesis	31.88	31.84	0.11	68.45
Lipoprotein_Biosynthesis	11.7	12.61	0.11	68.56
Nitric_oxide_synthase	3.85	5.14	0.11	68.67
ABC_transporter_peptide_(TC_3.A.1.5.5)	2.22	3.51	0.11	68.78
Carbon_Starvation	5.03	6.1	0.11	68.9
Aromatic_Amin_Catabolism	12.36	11.66	0.11	69.01
Catechol_branch_of_beta-ketoadipate_pathway	15.03	13.78	0.11	69.12
ABC_transporter_alkylphosphonate_(TC_3.A.1.9.1)	7.77	7.65	0.11	69.23
Translation_initiation_factors_eukaryotic_and_archaeal	2	3.14	0.11	69.34
Malonate_decarboxylase	0.5	1.78	0.11	69.45
CBSS-269801.1.peg.1715	5.56	6.71	0.11	69.56
Ribosome_LSU_bacterial	31.67	32.27	0.11	69.67
ABC_transporter_tungstate_(TC_3.A.1.6.2)	7.27	6.49	0.11	69.78
Branched-Chain_Amino_Acid_Biosynthesis	33.45	33.72	0.11	69.89
Dihydroxyacetone_kinases	5.09	5.87	0.11	70
Translation_elongation_factors_eukaryotic_and_archaeal	0.87	1.97	0.11	70.11
RNA_polymerase_archaeal_initiation_factors	0	1.27	0.11	70.22
Multiple_Antibiotic_Resistance_MAR_locus	1.87	0.6	0.11	70.33
TrmE_experimental	22.38	21.19	0.11	70.44
Glycerolipid_and_Glycerophospholipid_Metabolism_in_Bacteria	24.57	25.83	0.11	70.55
Quinate_degradation	3.37	4.62	0.11	70.66
5-FCL-like_protein	16.02	15.29	0.11	70.77
CBSS-160492.1.peg.550	10.3	11.54	0.11	70.88
Nucleolar_protein_complex	1.87	0.81	0.11	70.98
General_secretory_pathway_(Sec-SRP)_complex_(TC_3.A.5.1.1)	25.4	26.56	0.11	71.09
CBSS-251221.1.peg.1863	12.14	12.22	0.11	71.2
Sialic_Acid_Metabolism	19.1	18.94	0.11	71.3
CBSS-281309.1.peg.50	28.78	28.87	0.11	71.41
Cobalamin_synthesis	3.87	4.25	0.11	71.52
CBSS-320388.3.peg.3759	1.22	1	0.11	71.62
Lacto-N-Biose_I_and_Galacto-N-Biose_Metabolic_Pathway	1.83	0.6	0.11	71.73
CBSS-269801.1.peg.1725	2.72	3.8	0.11	71.84
One-carbon_metabolism_by_tetrahydropterines	6.93	6.09	0.1	71.94
Prophage-encoded_Rst_operon	1.21	0	0.1	72.05
CBSS-221988.1.peg.2137	12.14	10.93	0.1	72.15
pyrimidine_conversions	25.15	25.95	0.1	72.25
Respiratory_dehydrogenases_1	21.33	21.69	0.1	72.36
Periplasmic_Stress_Response	12.27	13.41	0.1	72.46
Vibrio_Polysaccharide_(VPS)_Biosynthesis	4.18	4.72	0.1	72.57
Ribosome_activity_modulation	5.8	5.15	0.1	72.67
Folate_transporters	7.25	6.62	0.1	72.77
Glutathione_Redox_Metabolism	16.23	17.42	0.1	72.88
LOS_core_oligosaccharide_biosynthesis	11.15	11.89	0.1	72.98
Phenylpropanoid_compound_degradation	11.12	10.76	0.1	73.08
Ribosome_SSU_bacterial	24.39	25.42	0.1	73.19
CBSS-316407.3.peg.1371	11.66	10.47	0.1	73.29
Siderophore_Yersiniabactin_Biosynthesis	1.37	0.5	0.1	73.39
Sulfate_assimilation	9.01	8.41	0.1	73.49
Purine_nucleotide_synthesis_regulator	0	1.18	0.1	73.6
DNA_replication,_archaeal	2.55	3.57	0.1	73.7
Protocatechuate_branch_of_beta-ketoadipate_pathway	7.45	7.17	0.1	73.8
Copper_homeostasis	19.91	19.58	0.1	73.9
D-galactonate_catabolism	3.82	3.65	0.1	74
CBSS-281090.3.peg.464	12.43	11.55	0.1	74.11
n-Phenylalkanoic_acid_degradation	3.62	4.02	0.1	74.21
CBSS-342610.3.peg.1794	11.93	12.17	0.1	74.31
CBSS-258594.1.peg.613	17.49	17.85	0.1	74.41
DNA_structural_proteins,_bacterial	9.39	10.22	0.1	74.51
RNA_polymerase_III	2.28	3.01	0.1	74.61
Flavanone_biosynthesis	4.47	4.43	0.1	74.72
CBSS-335283.3.peg.454	23.06	23.87	0.1	74.82
CBSS-176279.3.peg.868	13.24	14.17	0.1	74.92
C_jejuni_colonization_of_chick_caeca	2.12	1.25	0.1	75.02
CBSS-314269.3.peg.1840	6.67	7.79	0.1	75.12
Rhamnolipids_in_Pseudomonas	2.44	3.6	0.1	75.22
Anaerobic_benzoate_metabolism	9.54	9.76	0.1	75.32
Quorum_sensing_in_Yersinia	1	1.37	0.1	75.42
CBSS-292415.3.peg.2341	6.86	7.13	0.1	75.52
Nitrogen_fixation	2.98	1.91	0.1	75.62
CBSS-342610.3.peg.283	2.19	3.34	0.1	75.72
carnitine_metabolism	1.87	3.01	0.1	75.82
Restriction-Modification_System	11.03	11.56	0.1	75.92
ABC_transporter_glutamate_aspartate_(TC_3.A.1.3.4)	2.87	2.81	0.1	76.02
DNA_topoisomerases,_Type_II,_ATP-dependent	13	13.44	0.1	76.12
Methanopterin_biosynthesis2	2.41	1.35	0.1	76.22
Bacterial_Endolysins:_autolysins,_phage,_and_phage-like_lysins	2.41	3.04	0.1	76.31
Bacterial_Cytoskeleton	37.96	37.78	0.1	76.41
CR_clusters_Euk_1	2.32	3.44	0.1	76.51
Resistance_to_Vancomycin	3.26	2.23	0.1	76.6
Acetophenone_carboxylase	0.5	1.37	0.1	76.7
RuvABC_plus_a_hypothetical	16.15	16.27	0.1	76.8
Putative_sulfate_assimilation_cluster	0.87	1.82	0.1	76.89
CBSS-176280.1.peg.1561	3.86	4.45	0.1	76.99
CBSS-316057.3.peg.3521	9.84	9.07	0.1	77.09
CBSS-83331.1.peg.3039	23.6	24.09	0.1	77.18
CBSS-214092.1.peg.3450	0	1.1	0.1	77.28
ABC_transporter_L-proline_glycine_betaine_(TC_3.A.1.12.1)	0.5	1.35	0.1	77.37
YrdC-YciO	11.19	11.68	0.1	77.47
YjeE	10.36	10.45	0.09	77.56
Widespread_colonization_island	5.52	6.55	0.09	77.66
Phenylpropionate_Degradation	2.58	1.95	0.09	77.75
YgfZ	21.33	21.25	0.09	77.85
Riboflavin,_FMN_and_FAD_metabolism	13.19	14.11	0.09	77.94
Terminal_cytochrome_C_oxidases	23.29	24.36	0.09	78.03
Membrane-bound_Ni,_Fe-hydrogenase	1.72	1.57	0.09	78.13
Universal_stress_protein_family	3.16	3.48	0.09	78.22
Flavohaemoglobin	10.19	10.94	0.09	78.31
Iron-sulfur_cluster_assembly	18.23	19.3	0.09	78.4
Cell_Division_Cluster	1	1.85	0.09	78.49
Naphtalene_and_antracene_degradation	3.81	4.33	0.09	78.59
[truncated: 343 more rows]
