# Supplementary material for: The Taxonomic and Functional Diversity of Microbes at a Temperate Coastal Site: A ‘Multi-Omic’ Study of Seasonal and Diel Temporal Variation
Source: PLoS One. 2010 Nov 29;5(11):e15545. doi: 10.1371/journal.pone.0015545 (PMC2993967; doi:10.1371/journal.pone.0015545)
Supplement: Table S5 — SIMPER analysis of the contribution of different functional genes to dissimilarities between day and night samples in January for the metagenomic samples annotated against the Hierarchy 1 SEED subsystem database. All data were randomly re-sampled prior to analysis and the abundances were transformed by square root. Av.Abund – square root of average abundance; Contrib% - individual % contribution of that metabolic function to the dissimilarities between samples; Cum.% - Cumulative % contribution of metabolic functions to dissimilarities between samples. (XLSX) [file pone.0015545.s009.xlsx]

## Sheet: Figure S5
Functional category	January Night Av.Abund.	January Day Av.Abund.	Contrib%	Cum.%
Photosystem_II	8	58.63	6.23	6.23
Cytochrome_B6-F_complex	5.48	49.08	5.37	11.6
Photosystem_I	5.74	28.62	2.82	14.42
F0F1-type_ATP_synthase	26.25	36.77	1.3	15.71
Ribosome_SSU_chloroplast	1.41	7.07	0.7	16.41
Ribosome_LSU_chloroplast	2.45	7.55	0.63	17.04
Hydantoin_metabolism	19.72	15.68	0.5	17.54
Tn552	2.65	6.63	0.49	18.03
Coenzyme_B12_biosynthesis	21.59	17.8	0.47	18.49
RNA_polymerase_chloroplast	4	7.75	0.46	18.95
Cholera_toxin	0	3.61	0.44	19.4
Sulfur_oxidation	13.53	10.15	0.42	19.81
RNA_polymerase_III	1.73	5.1	0.41	20.23
Respiratory_dehydrogenases_1	22.11	19.1	0.37	20.6
Respiratory_Complex_I	32.91	35.85	0.36	20.96
Benzoate_transport_and_degradation_cluster	9.54	6.63	0.36	21.32
Quorum_sensing_in_Yersinia	0	2.83	0.35	21.67
p-Hydroxybenzoate_degradation	4.24	1.41	0.35	22.01
Periplasmic_disulfide_interchange	15.23	12.45	0.34	22.36
Archaeal_lipids	15.87	13.11	0.34	22.7
Ribosome_LSU_mitochondrial	1	3.74	0.34	23.03
Cluster_Ytf_and_putative_sugar_transporter	8.31	5.57	0.34	23.37
CBSS-83332.1.peg.3803	32.33	29.6	0.34	23.71
Glutamine_synthetases	10.91	8.19	0.34	24.04
Proteasome_eukaryotic	4.9	7.62	0.33	24.38
Synthesis_of_osmoregulated_periplasmic_glucans	1.41	4.12	0.33	24.71
Aromatic_amino_acid_interconversions_with_aryl_acids	9.11	6.4	0.33	25.04
Heme_and_Siroheme_Biosynthesis	30.98	28.32	0.33	25.37
ABC_transporter_tungstate_(TC_3.A.1.6.2)	8.49	5.83	0.33	25.7
EC49-61	11.7	9.06	0.33	26.03
Trehalose_Biosynthesis	8.83	6.24	0.32	26.34
Transport_of_Nickel_and_Cobalt	9.95	7.42	0.31	26.66
Benzoate_degradation	9.38	6.86	0.31	26.97
ABC_transporter_oligopeptide_(TC_3.A.1.5.1)	19.72	17.2	0.31	27.28
Bilin_Biosynthesis	1	3.46	0.3	27.58
Selenocysteine_metabolism	8.94	6.48	0.3	27.88
GABA_and_putrescine_metabolism_from_cluters	11.18	8.72	0.3	28.19
CBSS-237727.3.peg.501	0	2.45	0.3	28.49
Coagulation_cascade	0	2.45	0.3	28.79
Purine_conversions	33.65	31.21	0.3	29.09
CBSS-281309.1.peg.50	28.74	26.32	0.3	29.39
Multidrug_Resistance_Efflux_Pumps	19.75	17.35	0.3	29.68
Periplasmic_Stress_Response	13.53	11.14	0.29	29.98
Chlorophyll_Biosynthesis	12.12	9.85	0.28	30.26
YgfZ-Fe-S	14.21	11.96	0.28	30.54
Putative_sulfate_assimilation_cluster	2	4.24	0.28	30.81
pH_adaptation_potassium_efflux_system	2.24	0	0.28	31.09
Pterin_metabolism_3	19.24	17	0.28	31.36
Menaquinone_and_Phylloquinone_Biosynthesis	18.33	16.12	0.27	31.63
Hydrogenases	6.63	8.83	0.27	31.9
Catechol_branch_of_beta-ketoadipate_pathway	14.18	12	0.27	32.17
Conjugative_transposon,_Bacteroidales	1	3.16	0.27	32.44
Pyrimidine_utilization	10.86	8.72	0.26	32.7
Toxin-antitoxin_systems_(other_than_RelBE_and_MazEF)	1.73	3.87	0.26	32.97
Ribosome_SSU_mitochondrial	2.45	4.58	0.26	33.23
2-methylcitrate_to_2-methylaconitate_metabolism_cluster	4.36	2.24	0.26	33.49
CBSS-316057.3.peg.3521	10.49	8.37	0.26	33.75
Biotin_biosynthesis	14.56	12.49	0.25	34.01
Serine_Biosynthesis	19.54	17.49	0.25	34.26
cAMP_signaling_in_bacteria	20.32	18.3	0.25	34.51
CBSS-52598.3.peg.2843	5	3	0.25	34.75
ABC_transporter_peptide_(TC_3.A.1.5.5)	3	1	0.25	35
Gentisare_degradation	7.81	5.83	0.24	35.24
Ribosome_activity_modulation	5.29	3.32	0.24	35.49
CBSS-314267.3.peg.390	7.62	5.66	0.24	35.73
Bacterial_RNA-metabolizing_Zn-dependent_hydrolases	16.22	18.17	0.24	35.97
KDO2-Lipid_A_biosynthesis	30.61	28.67	0.24	36.21
CBSS-393121.3.peg.2760	28.07	26.17	0.23	36.44
Soluble_cytochromes_and_functionally_related_electron_carriers	13.64	11.75	0.23	36.67
Group_II_intron-associated_genes	9.38	11.27	0.23	36.91
Lactose_and_Galactose_Uptake_and_Utilization	14.73	12.85	0.23	37.14
Taurine_Utilization	8.43	6.56	0.23	37.37
Experimental_-Creatinine_degradation	10.91	9.06	0.23	37.6
DNA_repair,_bacterial_RecFOR_pathway	15.65	13.82	0.23	37.82
Pyruvate_metabolism_I:_anaplerotic_reactions,_PEP	25.83	24	0.22	38.05
Widespread_colonization_island	7.21	5.39	0.22	38.27
General_secretory_pathway_(Sec-SRP)_complex_(TC_3.A.5.1.1)	25.12	26.93	0.22	38.49
Isoprenoid_Biosynthesis	27.77	25.96	0.22	38.72
CBSS-323098.3.peg.2823	11.7	9.9	0.22	38.94
CBSS-314269.3.peg.1840	12.85	11.05	0.22	39.16
Fermentations:_Lactate	14.53	12.73	0.22	39.38
Phycobilisome	3	4.8	0.22	39.6
Inteins	9.85	8.06	0.22	39.82
Phenylacetate_pathway_of_aromatic_compound_degradation	17.41	15.62	0.22	40.04
CBSS-630.2.peg.3360	17.15	15.36	0.22	40.26
ABC_transporter_dipeptide_(TC_3.A.1.5.2)	14.66	12.88	0.22	40.48
Polyhydroxybutyrate_metabolism	16.09	14.32	0.22	40.7
Butanol_Biosynthesis	26.55	24.78	0.22	40.92
Choline_Transport	11.92	10.15	0.22	41.14
Putative_hemin_transporter	10.25	8.49	0.22	41.35
Coenzyme_F420-H2_dehydrogenase_(methanophenazine)	3.16	4.9	0.21	41.57
Entner-Doudoroff_Pathway	24.8	23.07	0.21	41.78
Cyanophycin_metabolism	0	1.73	0.21	41.99
Phenylalanine_synthesis	0	1.73	0.21	42.21
Alpha-acetolactate_operon	0	1.73	0.21	42.42
MukBEF_Chromosome_Condensation	0	1.73	0.21	42.63
Capsular_Polysaccharide_(CPS)_of_Campylobacter	1.73	0	0.21	42.85
CBSS-214092.1.peg.3450	0	1.73	0.21	43.06
Pterin_metabolism	0	1.73	0.21	43.27
Plasmid_replication	0	1.73	0.21	43.49
Sphingolipid_biosynthesis	0	1.73	0.21	43.7
Motility_of_Campylobacter	0	1.73	0.21	43.91
CBSS-323850.3.peg.3269	14.46	12.73	0.21	44.13
Glycolate,_glyoxylate_interconversions	21.45	19.72	0.21	44.34
RuvABC_plus_a_hypothetical	14	12.29	0.21	44.55
CBSS-258594.1.peg.613	15.26	16.97	0.21	44.76
CBSS-89187.3.peg.2957	8.49	6.78	0.21	44.97
Chorismate_Synthesis	14.97	13.27	0.21	45.18
ABC_transporter_branched-chain_amino_acid_(TC_3.A.1.4.1)	24.62	22.93	0.21	45.38
NAD_regulation	7.68	6	0.21	45.59
Utilization_of_glutathione_as_a_sulphur_source	13.34	11.66	0.21	45.8
DNA-binding_regulatory_proteins,_strays	5.92	4.24	0.21	46
Lysine_degradation	11.62	9.95	0.21	46.21
tRNA_modification_E.coli	25.71	24.04	0.21	46.42
Arginine_Biosynthesis	29.53	27.87	0.2	46.62
DNA_structural_proteins,_bacterial	8.25	9.9	0.2	46.82
Auxin_biosynthesis	1	2.65	0.2	47.03
Iron-sulfur_experimental	36.07	34.42	0.2	47.23
Hfl_operon	12.25	10.63	0.2	47.43
CBSS-316057.3.peg.1308	21.33	19.72	0.2	47.63
tRNA_aminoacylation	57.74	56.13	0.2	47.82
Methanogenesis	4.24	2.65	0.2	48.02
Flavodoxin	4.24	2.65	0.2	48.22
Tetrathionate_respiration	3	1.41	0.2	48.41
GroEL_GroES	12.17	13.75	0.19	48.61
RNA_polymerase_archaeal	12.21	10.63	0.19	48.8
Naphtalene_and_antracene_degradation	5.92	4.36	0.19	48.99
Threonine_degradation	14.63	13.08	0.19	49.18
Orphan_regulatory_proteins	4	2.45	0.19	49.37
Fatty_Acid_Biosynthesis_FASII	31.02	29.48	0.19	49.56
Acyclic_terpenes_utilization	5.1	6.63	0.19	49.75
CBSS-224911.1.peg.435	12.65	14.18	0.19	49.94
Purine_Utilization	16.82	15.3	0.19	50.13
CBSS-221988.1.peg.2137	10.95	9.43	0.19	50.32
CBSS-296591.1.peg.2330	24.8	23.28	0.19	50.5
5-FCL-like_protein	18.06	16.55	0.18	50.69
Carotenoids	21.73	20.22	0.18	50.87
Polyamine_Metabolism	21.12	19.62	0.18	51.06
Photorespiration_(oxidative_C2_cycle)	3.61	5.1	0.18	51.24
DNA_replication,_archaeal	13.53	12.04	0.18	51.42
Choline_and_Betaine_Uptake_and_Betaine_Biosynthesis	26.34	24.86	0.18	51.61
Spliceosome	1	2.45	0.18	51.79
Pyoverdine_biosynthesis_new	8.25	9.7	0.18	51.96
Denitrification	1.73	3.16	0.18	52.14
Threonine_and_Homoserine_Biosynthesis	27.31	25.88	0.18	52.32
Colanic_acid_biosynthesis	4.9	6.32	0.18	52.49
CBSS-188.1.peg.6170	19	20.42	0.17	52.67
Inositol_catabolism	14.11	12.69	0.17	52.84
Threonine_anaerobic_catabolism_gene_cluster	1.41	0	0.17	53.01
Pyruvate:ferredoxin_oxidoreductase	0	1.41	0.17	53.19
Alpha-Amylase_locus_in_Streptocococcus	0	1.41	0.17	53.36
D-Alanyl_Lipoteichoic_Acid_Biosynthesis	1.41	0	0.17	53.54
CBSS-216592.1.peg.3534	0	1.41	0.17	53.71
CBSS-262719.3.peg.410	1.41	0	0.17	53.89
CBSS-393131.3.peg.612	1.41	0	0.17	54.06
ATP-dependent_Nuclease	1.41	0	0.17	54.23
Gram_Positive_Competence	0	1.41	0.17	54.41
ABC_transporter_L-proline_glycine_betaine_(TC_3.A.1.12.1)	1.41	0	0.17	54.58
ABC_transporter_molybdenum_(TC_3.A.1.8.1)	0	1.41	0.17	54.76
Hydroxyaromatic_decarboxylase_family	0	1.41	0.17	54.93
Purine_nucleotide_synthesis_regulator	0	1.41	0.17	55.1
Bacterial_light-harvesting_proteins	2.83	1.41	0.17	55.28
Rrf2_family_transcriptional_regulators	0	1.41	0.17	55.45
Octadecanoids	1.41	0	0.17	55.63
Staphylococcus_aureus_hypothetical_repetitive_gene_loci	0	1.41	0.17	55.8
Siderophore_biosynthesis_in_Staphylococci	0	1.41	0.17	55.97
Multidrug_Resistance,_2-protein_version_Found_in_Gram-positive_bacteria	0	1.41	0.17	56.15
Type_1_pili_(mannose-sensitive_fimbriae)	0	1.41	0.17	56.32
YeiH	2.83	4.24	0.17	56.5
Phosphonate_metabolism	4.24	2.83	0.17	56.67
V-Type_ATP_synthase	7.81	6.4	0.17	56.84
Cellulosome	8.19	6.78	0.17	57.02
Transport_of_Molybdenum	4.69	3.32	0.17	57.19
Mannose-sensitive_hemagglutinin_type_4_pilus	3.61	2.24	0.17	57.36
Xylose_utilization	12.41	11.05	0.17	57.52
trimethylamine_N-oxide_(TMAO)_reductase	4.36	3	0.17	57.69
Fructose_utilization	5.83	4.47	0.17	57.86
Valine_degradation	10.68	9.33	0.17	58.02
Ribosome_biogenesis_bacterial	20.71	19.36	0.17	58.19
Ribonucleotide_reduction	23.52	24.86	0.17	58.36
Arsenic_resistance	4.8	3.46	0.16	58.52
Zinc_regulated_enzymes	6.48	7.81	0.16	58.68
Transcription_factors_bacterial	22.11	20.78	0.16	58.85
Experimental-PTPS	5.57	4.24	0.16	59.01
Serine-glyoxylate_cycle	42.66	41.34	0.16	59.17
Phosphate_metabolism	40.89	39.57	0.16	59.33
Phytochromes	2	3.32	0.16	59.5
Salicylate_ester_degradation	4.47	3.16	0.16	59.66
Aminotransferases:Aromatic_Pathway_and_More,_A_work_in_progress	8.31	7	0.16	59.82
CO_Dehydrogenase	7.55	6.24	0.16	59.98
CBSS-288681.3.peg.1039	3.61	4.9	0.16	60.14
Heme_biosynthesis_orphans	4.9	3.61	0.16	60.3
Hypothetical_Coupled_to_RecF	2.45	3.74	0.16	60.46
Dimethylarginine_metabolism	8.12	6.86	0.16	60.61
CBSS-176280.1.peg.1561	3	1.73	0.16	60.77
Lactate_utilization	12.49	11.22	0.16	60.93
Campylobacter_Iron_Metabolism	7.68	8.94	0.16	61.08
CBSS-257314.1.peg.752	8.89	10.15	0.16	61.24
D-galactonate_catabolism	5	3.74	0.15	61.39
Protein_chaperones	26.51	25.26	0.15	61.55
Histidine_Biosynthesis	32.33	31.08	0.15	61.7
Central_meta-cleavage_pathway_of_aromatic_compound_degradation	11.87	10.63	0.15	61.85
Proteasome_bacterial	25.94	24.7	0.15	62.01
Phosphorylcholine_incorporation_in_LPS	4.24	3	0.15	62.16
p-cymene_degradation	1	2.24	0.15	62.31
Archaeal_Flagellum	1	2.24	0.15	62.46
P38_MAP_kinase_pathways	1	2.24	0.15	62.61
Teicoplanin-resistance_in_Staphylococcus	2.24	1	0.15	62.77
Streptolysin_S_Biosynthesis_and_Transport	1	2.24	0.15	62.92
CBSS-49338.1.peg.459	21.75	20.52	0.15	63.07
Cyanate_hydrolysis	2.24	3.46	0.15	63.22
Tolerance_to_colicin_E2	2.24	3.46	0.15	63.37
Outer_membrane	12.61	11.4	0.15	63.52
Heat_shock_dnaK_gene_cluster_extended	19.34	18.14	0.15	63.67
Unknown_oligosaccharide_utilization_Sde_1396	3.61	4.8	0.15	63.82
Copper_homeostasis	21.61	20.42	0.15	63.96
A_Gammaproteobacteria_Cluster_Relating_to_Translation	7	5.83	0.14	64.11
ABC_transporter_ferrichrome_(TC_3.A.1.14.3)	2	3.16	0.14	64.25
Streptococcus_pyogenes_Virulome	3.16	2	0.14	64.39
YrdC-YciO	12.25	11.09	0.14	64.54
Pentose_phosphate_pathway	22.29	21.14	0.14	64.68
NAD_and_NADP_cofactor_biosynthesis_global	26.25	25.1	0.14	64.82
L-2-amino-thiazoline-4-carboxylic_acid-Lcysteine_conversion	5.83	4.69	0.14	64.96
D-ribose_utilization	16.79	15.65	0.14	65.1
Lipoprotein_sorting_system	12.96	11.83	0.14	65.24
CBSS-269801.1.peg.1715	6.08	7.21	0.14	65.38
Siderophore_enterobactin_biosynthesis_and_ferric_enterbactin_transport	5.66	6.78	0.14	65.52
PQQ-dependent_quinoprotein_dehydrogenases	13.04	11.92	0.14	65.65
Glycerate_metabolism	16.4	15.3	0.14	65.79
Inorganic_Sulfur_Assimilation	12.81	11.7	0.14	65.93
Melibiose_Utilization	2.83	1.73	0.13	66.06
2-Ketogluconate_Utilization	1.73	2.83	0.13	66.2
Biofilm_Adhesin_Biosynthesis	2.83	1.73	0.13	66.33
N-heterocyclic_aromatic_compound_degradation	2.83	1.73	0.13	66.47
Exopolysaccharide_Biosynthesis	2.65	3.74	0.13	66.6
Methionine_Biosynthesis	34.94	33.85	0.13	66.73
D-Sorbitol(D-Glucitol)_and_L-Sorbose_Utilization	2.24	3.32	0.13	66.87
Caffeic_acid_derivatives	3.32	2.24	0.13	67
Di-Inositol-Phosphate_biosynthesis	7.81	8.89	0.13	67.13
Allantoin_degradation	19.65	18.57	0.13	67.27
Translation_elongation_factors_eukaryotic_and_archaeal	9	7.94	0.13	67.4
CBSS-316273.3.peg.227	14.18	13.11	0.13	67.53
Glycerol_and_Glycerol-3-phosphate_Uptake_and_Utilization	17.06	16	0.13	67.66
Biolumenescence	4.8	3.74	0.13	67.79
CR_clusters_Euk_7_GlucoseP_isomerase	5.2	6.24	0.13	67.92
Ethanolamine_utilization	3.87	2.83	0.13	68.05
Terminal_cytochrome_C_oxidases	24.39	25.44	0.13	68.17
Methicillin_resistance_in_Staphylococci	3.32	4.36	0.13	68.3
Lactose_utilization	2.45	1.41	0.13	68.43
Signal_peptidase	2.45	1.41	0.13	68.56
Vibrio_Polysaccharide_(VPS)_Biosynthesis	1.41	2.45	0.13	68.68
Resistance_to_Vancomycin	1.41	2.45	0.13	68.81
Tetracycline_resistance,_ribosome_protection_type	2.45	1.41	0.13	68.94
Lysine_Biosynthesis_DAP_Pathway	32.36	31.34	0.13	69.06
Ubiquinone_Menaquinone-cytochrome_c_reductase_complexes	15.26	16.28	0.12	69.19
Fatty_acid_degradation_regulons	8.89	7.87	0.12	69.31
CBSS-292415.3.peg.2341	7.42	6.4	0.12	69.44
A_Hypothetical_Protein_Related_to_Proline_Metabolism	2	1	0.12	69.56
Unknown_sugar_utilization_(cluster_yphABCDEFG)	1	2	0.12	69.69
Sucrose_utilization	0	1	0.12	69.81
Isobutyryl-CoA_to_Propionyl-CoA_Module	1	0	0.12	69.93
Tricarballylate_Utilization	1	0	0.12	70.06
Sporulation_Cluster_III_A	0	1	0.12	70.18
Capsular_Polysaccharide_Biosynthesis_in_Vibrio	0	1	0.12	70.3
Anthrose_Biosynthesis	2	1	0.12	70.42
Sporulation-related_Hypotheticals	0	1	0.12	70.55
CBSS-257314.1.peg.676	1	0	0.12	70.67
CBSS-243265.1.peg.3592	0	1	0.12	70.79
LMPTP_YwlE_cluster	0	1	0.12	70.92
p-Aminobenzoyl-Glutamate_Utilization	0	1	0.12	71.04
NAD_consumption	1	0	0.12	71.16
Tocopherol_Biosynthesis	1	2	0.12	71.29
ABC_transporter_iron(III)_dicitrate_(TC_3.A.1.14.1)	2	1	0.12	71.41
Phosphoglycerate_transport_system	0	1	0.12	71.53
carbazol_degradation_cluster	0	1	0.12	71.66
Archease	1	0	0.12	71.78
Control_of_Swarming_in_Vibrio_and_Shewanella_species	0	1	0.12	71.9
Dissimilatory_nitrite_reductase	1	2	0.12	72.03
Protein_Acetylation_and_Deacetylation_in_Bacteria	2	1	0.12	72.15
MazEF_toxin-antitoxing_(programmed_cell_death)_system	0	1	0.12	72.27
RelBE_bacterial_toxin-antitoxin_system	0	1	0.12	72.39
Energy-conserving_hydrogenase_(ferredoxin)	0	1	0.12	72.52
Phenazine_biosynthesis	0	1	0.12	72.64
Anthocyanin_biosynthesis	0	1	0.12	72.76
Betaine_biosynthesis_from_glycine	1	0	0.12	72.89
CBSS-412883.3.peg.390	1	0	0.12	73.01
Polysaccharide_deacetylases	0	1	0.12	73.13
Streptococcus_pyogenes_recombinatorial_zone	1	0	0.12	73.26
Cytolysin_and_Lipase_operon_in_Vibrio	1	0	0.12	73.38
pVir_Plasmid_of_Campylobacter	0	1	0.12	73.5
Siderophore_pyochelin	1	0	0.12	73.63
IbrA_and_IbrB:_co-activators_of_prophage_gene_expression	0	1	0.12	73.75
Listeria_phi-A118-like_prophages	1	2	0.12	73.87
MT1-MMP_Pericellular_Network	1	0	0.12	74
Quorum-sensing_in_Vibrio	1	2	0.12	74.12
VieSAB_signal_transduction_system_of_Vibrio	0	1	0.12	74.24
Mercury_resistance_operon	0	1	0.12	74.36
MexE-MexF-OprN_Multidrug_Efflux_System	2	1	0.12	74.49
Multiple_Antibiotic_Resistance_MAR_locus	0	1	0.12	74.61
Streptococcus_pneumoniae_Vancomycin_Tolerance_Locus	0	1	0.12	74.73
USS-DB-1	1	0	0.12	74.86
ESAT-6_proteins_secretion_system_in_Actinobacteria	1	0	0.12	74.98
ESAT-6_proteins_secretion_system_in_Firmicutes	0	1	0.12	75.1
Toxin_co-regulated_pilus	1	0	0.12	75.23
Pseudomonas_quinolone_signal_PQS	1	0	0.12	75.35
Protein_degradation	21.54	20.54	0.12	75.47
Iron-sulfur_cluster_assembly	20.17	19.18	0.12	75.59
N-linked_Glycosylation_in_Bacteria	12.12	13.11	0.12	75.72
Ribosome_SSU_bacterial	24.94	25.92	0.12	75.84
CBSS-314225.3.peg.515	8.19	7.21	0.12	75.96
Cold_shock,_CspA_family_of_proteins	6.71	7.68	0.12	76.08
Sialic_Acid_Metabolism	19	18.03	0.12	76.2
CBSS-393123.3.peg.1754	3.16	4.12	0.12	76.32
Arginine_Deiminase_Pathway	3.61	2.65	0.12	76.43
Sucrose_Metabolism	21.95	22.91	0.12	76.55
Coenzyme_A_Biosynthesis	26.78	25.83	0.12	76.67
Branched_chain_amino_acid_degradation_regulons	17.32	16.37	0.12	76.79
Queuosine-Archaeosine_Biosynthesis	26.31	25.36	0.12	76.9
CBSS-218491.3.peg.427	21.59	20.64	0.12	77.02
O-Methyl_Phosphoramidate_Capsule_Modification_in_Campylobacter	9.54	8.6	0.12	77.13
Copper_homeostasis:_copper_tolerance	5.29	4.36	0.11	77.25
(GlcNAc)2_Catabolic_Operon	3.16	2.24	0.11	77.36
Hyperosmotic_ectoine_biosynthesis	3.16	2.24	0.11	77.48
Core_Oligosaccharide_Glycosylation_in_Pseudomonas	5.48	6.4	0.11	77.59
Carbonate_Biomineralization	2.65	1.73	0.11	77.7
Nitrosative_stress	2.65	1.73	0.11	77.82
Bacitracin_Stress_Response	1.73	2.65	0.11	77.93
Urea_decomposition	11.4	10.49	0.11	78.04
Type_4_secretion_and_conjugative_transfer	4.47	5.39	0.11	78.15
Hemin_transport_system	5.57	6.48	0.11	78.27
Ribitol,_Xylitol,_Arabitol,_Mannitol_and_Sorbitol_utilization	13.64	12.73	0.11	78.38
Chorismate:_Intermediate_for_synthesis_of_PAPA_antibiotics,_PABA,_anthranilate,_3-hydroxyanthranilate_and_more.	19.7	18.79	0.11	78.49
LOS_core_oligosaccharide_biosynthesis	14.76	13.86	0.11	78.6
CBSS-176299.4.peg.1292	22.47	21.56	0.11	78.71
Maltose_and_Maltodextrin_Utilization	15.87	14.97	0.11	78.83
Protocatechuate_branch_of_beta-ketoadipate_pathway	6.56	5.66	0.11	78.94
UDP-N-acetylmuramate_from_Fructose-6-phosphate_Biosynthesis	16.58	15.68	0.11	79.05
TrmE_experimental	20.64	19.75	0.11	79.16
CBSS-235.1.peg.567	16.52	17.41	0.11	79.27
De_Novo_Pyrimidine_Synthesis	27.15	26.27	0.11	79.37
pyrimidine_conversions	26.25	25.38	0.11	79.48
Alkanesulfonate_assimilation	13.11	12.25	0.11	79.59
DNA_repair,_bacterial	35.87	35.01	0.11	79.69
Restriction-Modification_System	10.68	11.53	0.11	79.8
Chitin_and_N-acetylglucosamine_utilization	12.25	11.4	0.1	79.9
Osmoregulation	7.55	6.71	0.1	80.01
Transport_of_Iron	18.25	17.41	0.1	80.11
CBSS-335283.3.peg.454	22.76	23.6	0.1	80.21
CBSS-224911.1.peg.7673	4.58	3.74	0.1	80.32
Translation_factors_bacterial	16.85	17.69	0.1	80.42
L-fucose_utilization	4	3.16	0.1	80.52
Rad50-Mre11::SbcD-SbcC_DNA_Repair_Module	3.16	4	0.1	80.63
Rhamnolipids_in_Pseudomonas	4	3.16	0.1	80.73
Lysine_biosynthesis_AAA_pathway_2	6.16	7	0.1	80.83
CBSS-228410.1.peg.134	20.25	19.42	0.1	80.94
Vibrio_Core_Oligosaccharide_Biosynthesis	2.83	2	0.1	81.04
Propionyl-CoA_to_Succinyl-CoA_Module	8.31	7.48	0.1	81.14
Archease2	2.24	1.41	0.1	81.24
Prophage_lysogenic_conversion_modules	1.41	2.24	0.1	81.34
Calvin-Benson_cycle	13.82	13	0.1	81.44
Nitrogen_fixation	3.46	2.65	0.1	81.54
Glycine_cleavage_system	23.64	22.83	0.1	81.64
Selenoprotein_O	9.43	10.25	0.1	81.74
Thermosome,_archaeal	7.81	7	0.1	81.84
Tryptophan_synthesis	21.21	22.02	0.1	81.94
Two_cell_division_clusters_relating_to_chromosome_partitioning	15.23	14.42	0.1	82.04
CBSS-266117.6.peg.2476	14.73	13.93	0.1	82.14
CBSS-345072.3.peg.1318	16	15.2	0.1	82.24
Transcription_initiation,_bacterial_sigma_factors	15.87	16.67	0.1	82.34
A_Gram-positive_cluster_that_relates_ribosomal_protein_L28P_to_a_set_of_uncharacterized_proteins	4.8	4	0.1	82.44
Wyeosine-MimG_Biosynthesis	4.8	4	0.1	82.53
Glycine_and_Serine_Utilization	14.28	13.49	0.1	82.63
Glyoxylate_bypass	5.48	4.69	0.1	82.73
Cysteine_Biosynthesis	13.23	12.45	0.1	82.83
Proteolysis_in_bacteria,_ATP-dependent	4.12	4.9	0.1	82.92
Chlorophyll_Degradation	2.24	3	0.09	83.01
Fatty_Acid_Biosynthesis_FASI	2.24	3	0.09	83.11
CBSS-269801.1.peg.1725	3	2.24	0.09	83.2
Curli_production	2.24	3	0.09	83.3
USS-DB-6	3	2.24	0.09	83.39
Conenzyme_B12_related_Hypothetical:_Clusters_with_cobST	9.49	10.25	0.09	83.48
Aromatic_amino_acid_degradation	8.31	7.55	0.09	83.58
Proteorhodopsin	9.64	8.89	0.09	83.67
DNA_repair_and_recombination_eukaryotic	3.61	4.36	0.09	83.76
Glycine_Biosynthesis	11	10.25	0.09	83.86
Methionine_Salvage	12.41	11.66	0.09	83.95
CBSS-323850.3.peg.3284	11.75	11	0.09	84.04
CBSS-306254.1.peg.1508	11.87	11.14	0.09	84.13
Formate_hydrogenase	16.61	15.87	0.09	84.22
Anaerobic_respiratory_reductases	20	19.26	0.09	84.31
Stringent_Response,_(p)ppGpp_metabolism	7.14	7.87	0.09	84.4
Unknown_sugar_utilization_(cluster_ydeVWYZ)	1	1.73	0.09	84.49
CBSS-159087.4.peg.2189	1.73	1	0.09	84.58
CBSS-370552.3.peg.1240	1.73	1	0.09	84.67
DNA_Helicase_of_Unknown_Function	1	1.73	0.09	84.76
gram_plus_late_competence	1.73	1	0.09	84.85
Formate_dehydrogenase	1.73	1	0.09	84.94
Reductive_Dechlorination	1.73	1	0.09	85.03
Tolerance_to_Furfural-Induced_Stress	1	1.73	0.09	85.12
Adhesins_in_Staphylococcus	1	1.73	0.09	85.21
4-Hydroxyphenylacetic_acid_catabolic_pathway	4.47	3.74	0.09	85.3
CBSS-196620.1.peg.2477	2.45	1.73	0.09	85.39
Chloroaromatic_degradation_pathway	1.73	2.45	0.09	85.48
C_jejuni_colonization_of_chick_caeca	1.73	2.45	0.09	85.57
RNA_polymerase_II	5.92	6.63	0.09	85.66
Acriflavin_resistance_cluster	21.98	22.69	0.09	85.75
Glu-tRNA(Gln)_transamidation	9.43	8.72	0.09	85.83
EC699-706	19.92	20.64	0.09	85.92
CR_clusters_Euk_1	3.16	2.45	0.09	86.01
CRISPRs	3.16	3.87	0.09	86.1
Autoinducer_2_(AI-2)_transport_and_processing_(lsrACDBFGE_operon)	3.87	4.58	0.09	86.19
eukaryotic_rRNA_modification_and_related_functions	3.87	4.58	0.09	86.27
CBSS-196164.1.peg.1690	25.28	25.98	0.09	86.36
Lipoprotein_Biosynthesis	12.53	11.83	0.09	86.44
Peptidoglycan_Biosynthesis	39.92	39.23	0.09	86.53
Succinate_dehydrogenase	17.03	16.34	0.08	86.62
Thiamin_biosynthesis	19.97	20.66	0.08	86.7
ATP-dependent_RNA_helicases,_bacterial	16.34	15.65	0.08	86.78
rRNA_modification_Haloferax	8.37	7.68	0.08	86.87
Conserved_gene_cluster_associated_with_Met-tRNA_formyltransferase	19.36	18.68	0.08	86.95
Cobalamin_synthesis	7.68	7	0.08	87.04
Transcription_factors_cyanobacterial_RpoD-like_sigma_factors	2.65	3.32	0.08	87.12
Listeria_surface_proteins:_Internalin-like_proteins	5.66	6.32	0.08	87.2
Two-component_regulatory_systems_in_Campylobacter	4.12	3.46	0.08	87.28
Heme,_hemin_uptake_and_utilization_systems_in_GramPositives	4.9	4.24	0.08	87.36
Mannose_Metabolism	12.65	13.3	0.08	87.44
CBSS-243277.1.peg.4359	13.45	12.81	0.08	87.52
Methanogenesis_from_methylated_compounds	2.65	2	0.08	87.6
Malonate_decarboxylase	2.65	2	0.08	87.68
Twin-arginine_translocation_system	11.18	10.54	0.08	87.76
Ribonuclease_H	8.25	8.89	0.08	87.84
Late_competence	5	4.36	0.08	87.92
CBSS-316407.3.peg.2816	4.24	3.61	0.08	88
ABC_transporter_glutamate_aspartate_(TC_3.A.1.3.4)	3.46	2.83	0.08	88.08
RNA_polymerase_II_initiation_factors	2.83	3.46	0.08	88.16
Lipopolysaccharide_assembly	13.89	14.53	0.08	88.23
ECF_class_transporters	6	6.63	0.08	88.31
Glutathione_Redox_Metabolism	14.76	14.14	0.08	88.39
Type_IV_pilus	9.17	8.54	0.08	88.46
Acetoin,_butanediol_metabolism	14	13.38	0.08	88.54
Na(+)-translocating_NADH-quinone_oxidoreductase_and_rnf-like_group_of_electron_transport_complexes	15.91	16.52	0.08	88.62
Ribosome_SSU_eukaryotic_and_archaeal	11.75	11.14	0.08	88.69
CBSS-326442.4.peg.1852	14.25	13.64	0.08	88.77
CBSS-269482.1.peg.1294	12.85	13.45	0.07	88.84
Folate_Biosynthesis	30.76	30.15	0.07	88.92
CBSS-243265.1.peg.198	3	3.61	0.07	88.99
Adhesion_of_Campylobacter	3.61	3	0.07	89.07
Pyridoxin_(Vitamin_B6)_Biosynthesis	18.49	17.89	0.07	89.14
Proline,_4-hydroxyproline_uptake_and_utilization	22.85	22.25	0.07	89.21
Staphylococcal_pathogenicity_islands_SaPI	8.89	9.49	0.07	89.29
Asp-tRNA(Asn)_transamidation	23.98	24.58	0.07	89.36
Biphenyl_Degradation	7	6.4	0.07	89.44
NiFe_hydrogenase_maturation	2.24	2.83	0.07	89.51
Quinate_degradation	6.48	7.07	0.07	89.58
Putative_sugar_ABC_transporter_(ytf_cluster)	5.39	4.8	0.07	89.65
One-carbon_metabolism_by_tetrahydropterines	5.66	6.24	0.07	89.73
Sulfatases_and_sulfatase_modifying_factor_1	10.77	11.36	0.07	89.8
Bacterial_Cell_Division	22.43	21.84	0.07	89.87
Propanediol_utilization	2	1.41	0.07	89.94
Sortase	1.41	2	0.07	90.01
CBSS-323850.3.peg.3142	1.41	2	0.07	90.09
PA0057_cluster	2	1.41	0.07	90.16
PnuC-like_transporters	2	1.41	0.07	90.23
CR_clusters_Euk_4	1.41	2	0.07	90.3
L-Arabinose_utilization	8	7.42	0.07	90.38
Fermentations:_Mixed_acid	6.32	5.74	0.07	90.45
ABC_transporter_Iron_(II)_and_Manganese	3.16	3.74	0.07	90.52
Phage_shock_protein_(psp)_operon	3.74	3.16	0.07	90.59
Methylglyoxal_Metabolism	8.37	8.94	0.07	90.66
Zinc_resistance	6.4	5.83	0.07	90.73
tRNA_nucleotidyltransferase	9.33	9.9	0.07	90.8
CBSS-316057.3.peg.563	6.78	7.35	0.07	90.87
Experimental-Ubiquinone_BiosynthesisVDC	26.15	25.59	0.07	90.94
CBSS-56780.10.peg.1536	15.56	15	0.07	91.01
RNA_processing_and_degradation,_bacterial	18.76	19.31	0.07	91.08
CBSS-320388.3.peg.3759	3	2.45	0.07	91.14
Phenylpropionate_Degradation	3	2.45	0.07	91.21
Lipoic_acid_metabolism	12.57	13.11	0.07	91.28
CBSS-261591.3.peg.3916	17.75	17.2	0.07	91.35
CBSS-393130.3.peg.794	4.36	4.9	0.07	91.41
Biogenesis_of_cytochrome_c_oxidases	15.2	14.66	0.07	91.48
YHI9	6.32	6.86	0.07	91.54
Ton_and_Tol_transport_systems	32.73	33.26	0.07	91.61
DNA-replication	40.8	40.27	0.07	91.67
CBSS-316279.3.peg.746	9.17	9.7	0.07	91.74
CBSS-196164.1.peg.461	11.7	11.18	0.06	91.8
CMP-N-acetylneuraminate_Biosynthesis	13.64	13.11	0.06	91.87
Galactosylceramide_and_Sulfatide_metabolism	15.65	15.13	0.06	91.93
Sulfate_reduction-associated_complexes	4.12	3.61	0.06	92
Beta-Glucoside_Metabolism	2.65	3.16	0.06	92.06
Two-component_sensor_regulator_linked_to_Carbon_Starvation_Protein_A	3.16	2.65	0.06	92.12
DMSP_breakdown	11.96	11.45	0.06	92.19
CBSS-320372.3.peg.6046	10.1	9.59	0.06	92.25
CBSS-323097.3.peg.2594	9.59	10.1	0.06	92.31
Pseudaminic_Acid_Biosynthesis	6.16	5.66	0.06	92.37
CBSS-269801.1.peg.2186	2.24	1.73	0.06	92.44
CBSS-221109.1.peg.2233	2.24	1.73	0.06	92.5
Oxygen_and_light_sensor_PpaA-PpsR	2.24	1.73	0.06	92.56
Dehydrogenase_complexes	27.31	26.81	0.06	92.62
PmbA_and_a_Hypothetical_Protein	12.81	13.3	0.06	92.68
Iojap	8.31	7.81	0.06	92.74
Phenylalanine_and_Tyrosine_Branches_from_Chorismate	12.92	13.42	0.06	92.81
CBSS-258594.1.peg.3339	23.66	23.17	0.06	92.87
Sex_pheromones_in_Enterococcus_faecalis_and_other_Firmicutes	3.32	2.83	0.06	92.93
CBSS-265072.7.peg.546	5.92	6.4	0.06	92.99
CBSS-160492.1.peg.550	10.72	10.25	0.06	93.04
carnitine_metabolism	4.47	4	0.06	93.1
Methylcitrate_cycle	10.95	10.49	0.06	93.16
Erythritol_utilization	3.46	3	0.06	93.22
CBSS-176279.3.peg.1389	3	3.46	0.06	93.27
Dihydroxyacetone_kinases	5.66	5.2	0.06	93.33
Teichoic_and_lipoteichoic_acids_biosynthesis	10.05	9.59	0.06	93.39
Nitrate_and_nitrite_ammonification	5.29	5.74	0.06	93.44
Serotype_determining_Capsular_polysaccharide_biosynthesis_in_Staphylococcus	2	2.45	0.06	93.5
CBSS-243265.1.peg.4415	2	2.45	0.06	93.55
Rubrerythrin	2	2.45	0.06	93.61
Bacterial_Endolysins:_autolysins,_phage,_and_phage-like_lysins	2	2.45	0.06	93.66
Integrons	2	2.45	0.06	93.72
Type_VI_secretion_systems	2.45	2	0.06	93.78
CBSS-246196.1.peg.364	27.51	27.07	0.05	93.83
GJO_regulatory_system_scratch	5.92	5.48	0.05	93.88
Bacterial_Chemotaxis	12.57	13	0.05	93.94
Ribosome_LSU_bacterial	32.77	32.34	0.05	93.99
ABC_transporter_glutamine_(TC_3.A.1.3.2)	6.86	7.28	0.05	94.04
Salicylate_and_gentisate_catabolism	9.75	9.33	0.05	94.09
Embden-Meyerhof_and_Gluconeogenesis_Archaeal	16.55	16.97	0.05	94.14
Leucine_Biosynthesis	1.41	1	0.05	94.2
D-allose_utilization	1.41	1	0.05	94.25
L-ascorbate_utilization_(and_related_gene_clusters)	1	1.41	0.05	94.3
Xanthan_Exopolysaccharide_Biosynthesis_and_Export	1.41	1	0.05	94.35
Glycerol_fermenation_to_1,3-propanediol	1	1.41	0.05	94.4
Fructose_and_Mannose_Inducible_PTS	1	1.41	0.05	94.45
Cresol_degradation	1.41	1	0.05	94.5
Luciferases	1	1.41	0.05	94.55
HtrA_and_Sec_secretion	1	1.41	0.05	94.6
Mebrane_bound_hydrogenases	1	1.41	0.05	94.65
Cinnamic_Acid_Degradation	1	1.41	0.05	94.71
Clavulanic_acid_biosynthesis	1.41	1	0.05	94.76
Steroid_sulfates	1	1.41	0.05	94.81
Tannin_biosynthesis	1.41	1	0.05	94.86
Streptococcus_pyogenes_virulence_regulators	1.41	1	0.05	94.91
The_mdtABCD_multidrug_resistance_cluster	1.41	1	0.05	94.96
Acid_resistance_mechanisms	9.95	9.54	0.05	95.01
CBSS-84588.1.peg.1247	2.24	2.65	0.05	95.06
Type_I_Restriction-Modification	3.46	3.87	0.05	95.11
Cyanobacterial_Circadian_Clock	7.55	7.14	0.05	95.16
Isoleucine_degradation	12.57	12.17	0.05	95.21
Carbon_monoxide_induced_hydrogenase	4.8	5.2	0.05	95.26
Redox-dependent_regulation_of_nucleus_processes	4.8	5.2	0.05	95.31
L-fucose_utilization_temp	8.94	8.54	0.05	95.36
CBSS-176299.4.peg.1996	26.46	26.06	0.05	95.41
CO2_uptake,_carboxysome	11.14	11.53	0.05	95.46
COG1272_Experimental	4	3.61	0.05	95.51
CBSS-198094.1.peg.4426	6.16	6.56	0.05	95.55
CBSS-176279.3.peg.868	14.21	13.82	0.05	95.6
Methionine_Degradation	6.63	6.24	0.05	95.65
CBSS-138119.3.peg.2719	18.28	17.89	0.05	95.7
Protection_from_Reactive_Oxygen_Species	3.74	4.12	0.05	95.75
Carbon_Starvation	6.4	6.78	0.05	95.79
Methanopterin_biosynthesis2	2.83	2.45	0.05	95.84
HPr_catabolite_repression_system	2.83	2.45	0.05	95.89
D-Galacturonate_Utilization	5.48	5.1	0.05	95.93
Translation_initiation_factors_eukaryotic_and_archaeal	7.87	8.25	0.05	95.98
YjeE	10.58	10.95	0.05	96.02
Leucine_Degradation_and_HMG-CoA_Metabolism	4.24	3.87	0.05	96.07
CBSS-83333.1.peg.946	8.31	7.94	0.05	96.11
CBSS-83331.1.peg.3039	21.52	21.89	0.05	96.16
Pyruvate_Alanine_Serine_Interconversions	12.08	12.45	0.05	96.21
CBSS-205922.3.peg.1809	9.75	9.38	0.05	96.25
Polyadenylation_bacterial	7.14	6.78	0.04	96.29
Universal_GTPases	35.3	35.65	0.04	96.34
2-phosphoglycolate_salvage	4.12	4.47	0.04	96.38
Toluene_degradation	4.47	4.12	0.04	96.42
Resistance_to_fluoroquinolones	24.88	24.54	0.04	96.47
CBSS-221988.1.peg.771	7.21	7.55	0.04	96.51
Coenzyme_F420_synthesis	3.16	2.83	0.04	96.55
CBSS-316407.3.peg.1371	10.34	10.68	0.04	96.59
Alkylphosphonate_utilization	7.42	7.75	0.04	96.63
Lipid_A_modifications	4.47	4.8	0.04	96.67
Bacterial_hemoglobins	1.73	1.41	0.04	96.71
Hypothetical_Related_to_Dihydroorotate_dehydrogenase	3	3.32	0.04	96.75
Multidrug_Resistance,_Tripartite_Systems_Found_in_Gram_Negative_Bacteria	3.32	3	0.04	96.79
D-gluconate_and_ketogluconates_metabolism	16	15.68	0.04	96.83
tRNA_modification_Archaea_Henri	14.53	14.21	0.04	96.87
Perosamine_Synthesis_Vibrio	9.43	9.75	0.04	96.9
Oxidative_stress	20	19.7	0.04	96.94
Protein_secretion_by_ABC-type_exporters	3.16	3.46	0.04	96.98
Flavanone_biosynthesis	3.16	3.46	0.04	97.02
rRNA_modification_Bacteria	7	6.71	0.04	97.05
Regulatory_Intramembrane_Proteolysis_Pathways	3.61	3.32	0.04	97.09
RNA_polymerase_archaeal_initiation_factors	8.94	8.66	0.03	97.12
Riboflavin,_FMN_and_FAD_metabolism	15.81	16.09	0.03	97.16
CBSS-393133.3.peg.2787	3.74	3.46	0.03	97.19
coenzyme_M_biosynthesis	3.74	3.46	0.03	97.22
Na+_translocating_decarboxylases_and_related_biotin-dependent_enzymes	7.35	7.07	0.03	97.26
Glyoxylate_Synthesis	7.42	7.14	0.03	97.29
Folate_transporters	7.42	7.14	0.03	97.33
Histidine_Degradation	11.14	10.86	0.03	97.36
Ribosome_LSU_eukaryotic_and_archaeal	12.73	13	0.03	97.39
Transporters_In_Models	18.65	18.38	0.03	97.43
D-galactarate,_D-glucarate_and_D-glycerate_catabolism	1.73	2	0.03	97.46
Coenzyme_B_synthesis	1.73	2	0.03	97.49
Xanthosine_utilization_(xap_region)	2	1.73	0.03	97.53
tRNA_aminoacylation,_mitochondrial	2	1.73	0.03	97.56
Universal_stress_protein_family	1.73	2	0.03	97.59
Bacterial_cyanide_production_and_tolerance_mechanisms	1.73	2	0.03	97.62
Glutaredoxins	24.43	24.17	0.03	97.66
Fructooligosaccharides(FOS)_and_Raffinose_Utilization	3.61	3.87	0.03	97.69
Cell_Division_Cluster	3.87	3.61	0.03	97.72
Na(+)_H(+)_antiporter	11.36	11.09	0.03	97.76
Phosphoenolpyruvate_phosphomutase	5.57	5.83	0.03	97.79
Biogenesis_of_c-type_cytochromes	17.52	17.26	0.03	97.82
Beta-lactamase	17.29	17.55	0.03	97.85
Conserved_gene_cluster_possibly_involved_in_RNA_metabolism	5.74	6	0.03	97.88
Major_Outer_Membrane_Proteins	9.95	9.7	0.03	97.92
dTDP-rhamnose_synthesis	18.36	18.6	0.03	97.95
n-Phenylalkanoic_acid_degradation	4	4.24	0.03	97.98
SigmaB_stress_responce_regulation	4.24	4	0.03	98.01
Mannitol_Utilization	6.16	6.4	0.03	98.03
Branched-Chain_Amino_Acid_Biosynthesis	35.79	35.55	0.03	98.06
tRNA_processing	23.37	23.13	0.03	98.09
Neotrehalosadiamine_(NTD)_Biosynthesis_Operon	2	2.24	0.03	98.12
Hexose_Phosphate_Uptake_System	2	2.24	0.03	98.15
CytR_regulation	2	2.24	0.03	98.18
Membrane-bound_Ni,_Fe-hydrogenase	2	2.24	0.03	98.21
Superpathway_of_cysteine_biosynthesis	4.12	4.36	0.03	98.24
Aromatic_Amin_Catabolism	10.58	10.82	0.03	98.27
Nitric_oxide_synthase	6.63	6.4	0.03	98.3
YaaA	6.4	6.63	0.03	98.32
Molybdopterin_biosynthesis	13.11	13.34	0.03	98.35
Anaerobic_benzoate_metabolism	8.94	8.72	0.03	98.38
Pyrroloquinoline_Quinone_biosynthesis	9	8.77	0.03	98.41
methanopterin_biosynthesis	4.36	4.58	0.03	98.43
CBSS-176279.3.peg.1262	4.69	4.47	0.03	98.46
Propionate-CoA_to_Succinate_Module	16.16	16.37	0.03	98.49
Pterin_biosynthesis	2.45	2.24	0.03	98.51
Benzoate_catabolism	2.24	2.45	0.03	98.54
Ketoisovalerate_oxidoreductase	4.8	4.58	0.03	98.57
Trehalose_Uptake_and_Utilization	4.8	4.58	0.03	98.59
CBSS-261594.1.peg.788	11.79	12	0.03	98.62
SA:14-24	4.69	4.9	0.03	98.64
Translation_elongation_factor_G_family	7.35	7.14	0.03	98.67
Glycine_reductase,_sarcosine_reductase_and_betaine_reductase	7.48	7.68	0.02	98.69
TCA_Cycle	30.56	30.36	0.02	98.72
DNA_topoisomerases,_Type_II,_ATP-dependent	15.17	15.36	0.02	98.74
Formaldehyde_assimilation:_Ribulose_monophosphate_pathway	2.65	2.45	0.02	98.77
Rhamnose_containing_glycans	15.26	15.46	0.02	98.79
CBSS-393123.3.peg.2365	5.1	5.29	0.02	98.81
Capsular_heptose_biosynthesis	10.39	10.58	0.02	98.84
CBSS-281090.3.peg.464	10.39	10.58	0.02	98.86
Fe-S_cluster_assembly	10.44	10.63	0.02	98.89
ABC_transporter_alkylphosphonate_(TC_3.A.1.9.1)	7.81	8	0.02	98.91
Flavohaemoglobin	10.58	10.77	0.02	98.93
General_Secretion_Pathway	8	8.19	0.02	98.95
Alginate_metabolism	10.91	10.72	0.02	98.98
DNA_repair,_UvrABC_system	29.75	29.93	0.02	99
Sodium_Hydrogen_Antiporter	2.83	2.65	0.02	99.02
YbbK	2.65	2.83	0.02	99.04
Nudix_proteins_(nucleoside_triphosphate_hydrolases)	11.09	11.27	0.02	99.07
Flagellum	22.38	22.56	0.02	99.09
Competence_or_DNA_damage-inducible_protein_CinA_and_related_protein_families	16.82	17	0.02	99.11
Transport_of_Zinc	14.32	14.14	0.02	99.13
Sulfate_assimilation	8.49	8.66	0.02	99.15
Common_Pathway_For_Synthesis_of_Aromatic_Compounds_(DAHP_synthase_to_chorismate)	25.81	25.63	0.02	99.18
CBSS-412883.3.peg.2513	8.77	8.6	0.02	99.2
CBSS-269799.3.peg.2220	17.55	17.38	0.02	99.22
CBSS-176279.3.peg.298	11.7	11.87	0.02	99.24
Terminal_cytochrome_oxidases	6	5.83	0.02	99.26
RNA_3&#39;-terminal_phosphate_cyclase	6	6.16	0.02	99.28
Alkaloid_biosynthesis_from_L-lysine	9.43	9.27	0.02	99.3
Acetone_Butanol_Ethanol_Synthesis	6.32	6.16	0.02	99.32
Lipid_A-Ara4N_pathway_(_Polymyxin_resistance_)	12.41	12.57	0.02	99.34
YgfZ-Fe-S_clustering	12.61	12.45	0.02	99.36
YgjD_and_YeaZ	6.4	6.24	0.02	99.38
Iron_acquisition_in_Vibrio	9.64	9.49	0.02	99.4
CBSS-290633.1.peg.1906	6.32	6.48	0.02	99.42
CBSS-251221.1.peg.1863	12.96	13.11	0.02	99.44
CBSS-393121.3.peg.1913	13.34	13.19	0.02	99.45
Murein_hydrolase_regulation_and_cell_death	3.46	3.32	0.02	99.47
CBSS-342610.3.peg.1794	10.3	10.15	0.02	99.49
CBSS-176299.3.peg.235	3.61	3.46	0.02	99.51
MLST	3.74	3.61	0.02	99.52
Type_III_secretion_system_orphans	3.74	3.61	0.02	99.54
Sugar_catabolome_in_Shewanella_species	11.22	11.36	0.02	99.56
Ammonia_assimilation	15.13	15.26	0.02	99.57
D-Tagatose_and_Galactitol_Utilization	3.74	3.87	0.02	99.59
Cluster-based_Subsystem_Grouping_Hypotheticals_-_perhaps_Proteosome_Related	3.87	3.74	0.02	99.61
Type_4_conjugative_transfer_system,_IncI1_type	3.87	3.74	0.02	99.62
Hexitol_degradation	11.62	11.75	0.02	99.64
DNA_topoisomerases,_Type_I,_ATP-independent	4.12	4	0.02	99.65
Teichuronic_acid_biosynthesis	8.31	8.43	0.01	99.67
Experimental-FO	12.53	12.65	0.01	99.68
USS-DB-7	4.36	4.24	0.01	99.7
Acetyl-CoA_fermentation_to_Butyrate	21.79	21.91	0.01	99.71
Alanine_biosynthesis	13.15	13.27	0.01	99.73
CBSS-312309.3.peg.1965	13.3	13.42	0.01	99.74
Proline_Synthesis	9	8.89	0.01	99.75
mycolic_acid_synthesis	4.58	4.47	0.01	99.77
Biogenesis_of_cbb3-type_cytochrome_c_oxidases	4.58	4.47	0.01	99.78
Glutamine,_Glutamate,_Aspartate_and_Asparagine_Biosynthesis	13.89	13.78	0.01	99.79
Glutathione-regulated_potassium-efflux_system_and_associated_functions	24.41	24.31	0.01	99.81
De_Novo_Purine_Biosynthesis	34.83	34.73	0.01	99.82
Potassium_homeostasis	16.06	16.16	0.01	99.83
Cobalt-zinc-cadmium_resistance	21.54	21.45	0.01	99.84
Bacterial_motility:Gliding	17.15	17.23	0.01	99.85
Unsaturated_Fatty_Acid_Metabolism	6.16	6.08	0.01	99.86
Thioredoxin-disulfide_reductase	18.44	18.36	0.01	99.87
High_affinity_phosphate_transporter_and_control_of_PHO_regulon	6.24	6.16	0.01	99.88
CBSS-354.1.peg.2917	6.48	6.4	0.01	99.89
HMG_CoA_Synthesis	7.21	7.14	0.01	99.9
L-rhamnose_utilization	7.35	7.28	0.01	99.91
CBSS-342610.3.peg.1536	7.42	7.35	0.01	99.92
DNA_Repair_Base_Excision	23.81	23.87	0.01	99.92
CBSS-316057.3.peg.659	8.66	8.6	0.01	99.93
YcfH	8.72	8.66	0.01	99.94
Homogentisate_pathway_of_aromatic_compound_degradation	8.89	8.83	0.01	99.95
RNA_polymerase_bacterial	26.61	26.55	0.01	99.95
Pyruvate_metabolism_II:_acetyl-CoA,_acetogenesis_from_pyruvate	32.88	32.83	0.01	99.96
Arginine_and_Ornithine_Degradation	10.95	11	0.01	99.96
CBSS-316057.3.peg.1294	11.79	11.75	0.01	99.97
Peptidyl-prolyl_cis-trans_isomerase	11.83	11.87	0.01	99.97
Phenylpropanoid_compound_degradation	12	11.96	0.01	99.98
CBSS-243277.1.peg.511	12.17	12.12	0.01	99.98
Deoxyribose_and_Deoxynucleoside_Catabolism	13.78	13.75	0	99.99
CBSS-257314.1.peg.488	16.09	16.06	0	99.99
YgfZ	21.21	21.24	0	100
Glycerolipid_and_Glycerophospholipid_Metabolism_in_Bacteria	24.19	24.17	0	100
Bacterial_Cytoskeleton	35.17	35.16	0	100
Arginine_Biosynthesis_extended	6.4	6.4	0	100
Bacilysin_biosynthesis	1.41	1.41	0	100
N-Acetyl-Galactosamine_and_Galactosamine_Utilization	1.73	1.73	0	100
Carboxysome	0	0	0	100
Glycogen_metabolism	5.83	5.83	0	100
Sucrose_utilization_Shewanella	2.24	2.24	0	100
Citrate_Metabolism,_Transport,_and_Regulation	1.73	1.73	0	100
Lacto-N-Biose_I_and_Galacto-N-Biose_Metabolic_Pathway	0	0	0	100
beta-glucuronide_utilization	0	0	0	100
linker_unit-arabinogalactan_synthesis	0	0	0	100
Spore_Coat	0	0	0	100
CBSS-342610.3.peg.283	1.41	1.41	0	100
A_Glutathione-dependent_Thiol_Reductase_Assoiated_with_a_Step_in_Lysine_Biosynthesis	2.45	2.45	0	100
CBSS-222523.1.peg.1311	0	0	0	100
CBSS-393130.3.peg.129	2.45	2.45	0	100
CBSS-222523.1.peg.3937	5.39	5.39	0	100
CBSS-393124.3.peg.2657	4.58	4.58	0	100
NusA-TFII_Cluster	0	0	0	100
Pterin_carbinolamine_dehydratase	1	1	0	100
Pyridoxin(Vitamin_B6)_Degradation_Pathway	1	1	0	100
Ubiquinone_Biosynthesis	0	0	0	100
Small_acid-soluble_spore_proteins	0	0	0	100
Triacylglycerol_metabolism	4.69	4.69	0	100
ABC_transporter_nickel_(TC_3.A.1.5.3)	0	0	0	100
ABC_transporter_of_unknown_substrate_X	0	0	0	100
Sucrose-specific_PTS	0	0	0	100
Cryptic_ferrous_iron_transporter_EfeUOB	0	0	0	100
Transport_of_Manganese	12.21	12.21	0	100
Acetophenone_carboxylase	1.73	1.73	0	100
Nucleoside_triphosphate_pyrophosphohydrolase_MazG	0	0	0	100
P_uptake_(cyanobacteria)	0	0	0	100
Photosystem_II-type_photosynthetic_reaction_center	3.61	3.61	0	100
Nucleolar_protein_complex	1	1	0	100
Programmed_frameshift	0	0	0	100
Pyrrolysine	1.73	1.73	0	100
Proteasome_archaeal	1	1	0	100
Ribonuclease_P_archaeal_and_eukaryal	1	1	0	100
tRNA_splicing	3.32	3.32	0	100
RNA_polymerase_I	1.73	1.73	0	100
RNA_polymerase_III_initiation_factors	2.24	2.24	0	100
Bacteriocin-like_peptides_Blp	0	0	0	100
Biofilm_formation_in_Staphylococcus	0	0	0	100
H2:CoM-S-S-HTP_oxidoreductase	0	0	0	100
Archaeal_membrane_bound_hydrogenases	0	0	0	100
Carbon_monoxide_dehydrogenase_maturation_factors	1	1	0	100
Flavocytochrome_C	0	0	0	100
Biflavanoid_biosynthesis	0	0	0	100
Lignine_biosynthesis	0	0	0	100
Phytosterol_biosynthesis	0	0	0	100
Suberine_biosynthesis	0	0	0	100
Terpen_biosynthesis	0	0	0	100
Periplasmic_Acid_Stress_Response_in_Enterobacteria	0	0	0	100
D-tyrosyl-tRNA(Tyr)_deacylase	4.9	4.9	0	100
Regulation_of_Oxidative_Stress_Response	1	1	0	100
Fosfomycin_resistance	0	0	0	100
CBSS-87626.3.peg.3639	0	0	0	100
CR_clusters_Euk_2	0	0	0	100
CR_clusters_Euk_3	0	0	0	100
CR_clusters_Euk_6_lactateDehB	0	0	0	100
CRnot_mitoch_clusters_Euk_1	3.32	3.32	0	100
Listeria_surface_proteins:_LPXTG_motif	1	1	0	100
Salmochelin-mediated_Iron_Acquisition	0	0	0	100
Siderophore_Yersiniabactin_Biosynthesis	1.41	1.41	0	100
Vibrioferrin_synthesis	1	1	0	100
Listeria_Pathogenicity_Island_LIPI-1_extended	1	1	0	100
Prophage-encoded_Rst_operon	1	1	0	100
Staphylococcal_phi-Mu50B-like_prophages	0	0	0	100
Quorum_sensing_regulation_in_Pseudomonas	0	0	0	100
Streptococcal_Mga_Regulon	0	0	0	100
Aminoglycoside_adenylyltransferases	0	0	0	100
Mercuric_reductase	2.65	2.65	0	100
Multidrug_efflux_pump_in_Campylobacter_jejuni_(CmeABC_operon)	0	0	0	100
Streptothricin_resistance	0	0	0	100
USS-DB-2	1	1	0	100
USS-DB-4	0	0	0	100
USS-DB-5	0	0	0	100
Type_III_secretion_system	0	0	0	100
Accessory_colonization_factor	1	1	0	100
